# Supplementary material for: Diversity and Prevalence of Clostridium innocuum in the Human Gut Microbiota
Source: mSphere. 2022 Dec 21;8(1):e00569-22. doi: 10.1128/msphere.00569-22 (PMC9942572; doi:10.1128/msphere.00569-22)
Supplement: TABLE S1 [file msphere.00569-22-s0002.xlsx]

## Sheet: Sheet1
Table S1. Genome/isolate metadata and assembly statistics. Genome source data (BioSample, SampleID, Study, BioProject), isolate metadata (for isolates from this study but provided for genomes if available), and assembly statistics compiled from Quast.
	Genome/isolate source information					Isolate characteristics						Genome assembly stats
	BioSample	SampleID	Study	BioProject	host	organ_site	media_isolated_from	isolation_method	colony_morphology	GramStain	Spore	Clade	# contigs (>= 0 bp)	# contigs (>= 1000 bp)	# contigs (>= 5000 bp)	# contigs (>= 10000 bp)	# contigs (>= 25000 bp)	# contigs (>= 50000 bp)	Total length (>= 0 bp)	Total length (>= 1000 bp)	Total length (>= 5000 bp)	Total length (>= 10000 bp)	Total length (>= 25000 bp)	Total length (>= 50000 bp)	# contigs	Largest contig	Total length	GC (%)	N50	N75	L50	L75	# N's per 100 kbp
	SAMN28597627	CM06_79	this study	PRJNA841489	human	fecal	TCCFA	fecal slurry	medium-small, spready, round, hairy, white	positive	yes	clade_4	328	84	59	54	44	29	4610542	4530133	4469482	4433941	4271199	3716618	121	454853	4555640	42.52	123602	65826	13	24	0
	SAMN28597628	CM2_11	this study	PRJNA841489	human	fecal	TCCFA	dilution	small round white	positive	yes	clade_4	86	33	26	25	22	19	4288992	4270279	4254860	4245757	4192120	4088981	42	418556	4276936	42.71	257981	173509	7	12	0
	SAMN28597629	CM2_20	this study	PRJNA841489	human	fecal	TCCFA	fecal slurry	small, shiny, round, opaque white	positive	yes	clade_4	79	34	25	24	21	18	4288412	4272971	4254593	4245490	4191853	4088714	42	512726	4278718	42.71	285728	171520	6	11	0
	SAMN28597630	CM6_01	this study	PRJNA841489	human	fecal	TCCFA	fecal slurry	small, spready, shiny, hairy, opaque	positive	yes	clade_4	63	25	19	19	17	15	4527893	4513783	4501906	4501906	4461982	4390238	32	943975	4519263	42.4	288061	252931	5	9	0
	SAMN28597631	CM6_02	this study	PRJNA841489	human	fecal	TCCFA	fecal slurry	small, round, translucent, shiny	positive	yes	clade_4	64	26	21	21	19	17	4528833	4515730	4505128	4505128	4465204	4393460	31	803019	4519499	42.4	276731	221110	6	10	0
	SAMN28597632	CM6_04	this study	PRJNA841489	human	fecal	TCCFA	fecal slurry	small, spready, yellowish, hairy, shiny	positive	yes	clade_4	69	26	22	22	20	17	4529341	4514293	4506238	4506238	4466314	4363846	32	521972	4518620	42.4	319496	221110	6	10	0
	SAMN28597633	CM6_05	this study	PRJNA841489	human	fecal	TCCFA	fecal slurry	small, round, white, shiny	positive	yes	clade_4	64	26	21	21	19	16	4528082	4514648	4504046	4504046	4464122	4366138	32	445765	4519159	42.4	299460	269764	7	11	0
	SAMN28597634	CM6_06	this study	PRJNA841489	human	fecal	TCCFA	stool streak	small-medium, white, shiny	positive	yes	clade_4	68	28	22	22	20	18	4528722	4515370	4503493	4503493	4463569	4391825	31	644404	4518017	42.4	275043	221761	7	11	0
	SAMN28597635	CM6_08	this study	PRJNA841489	human	fecal	TCCFA	stool streak	small, round, white, shiny	positive	yes	clade_4	62	26	21	21	19	17	4528586	4516730	4506128	4506128	4466204	4394496	29	522470	4519377	42.4	288061	252931	6	10	0
	SAMN28597636	CM6_34	this study	PRJNA841489	human	fecal	BHIS	dilution	small, round, translucent, shiny	positive	yes	clade_4	378	101	65	58	48	30	4612085	4517213	4434828	4380076	4225768	3584155	146	394196	4548602	42.52	114379	57524	14	27	0
	SAMN28597637	CM6_81	this study	PRJNA841489	human	fecal	TCCFA	stool streak	medium, round, off-white, "layered" fringes	positive	no	clade_4	62	27	21	21	19	16	4528017	4516048	4504697	4504697	4464393	4344104	30	634332	4518930	42.4	288079	252931	6	10	0
	SAMN28597638	CM07_207	this study	PRJNA841489	human	fecal	TCCFA	dilution	small round white mucoidy	NA	NA	clade_2	290	135	92	80	54	36	5044191	4990186	4883271	4805834	4331216	3634328	165	215086	5010952	432	81423	46520	19	39	0
	SAMN28597639	CM07_211	this study	PRJNA841489	human	fecal	TCCFA	dilution	small irregular transparent	NA	NA	clade_2	309	139	92	77	52	34	5036574	4976099	4869626	4772272	4316992	3641726	173	221034	4999854	434	86497	46419	18	37	0
	SAMN28597640	CM07_212	this study	PRJNA841489	human	fecal	TCCFA	dilution	small spready opaque hairy	NA	NA	clade_2	169	72	62	58	45	36	5268344	5238512	5210848	5179867	4973508	4608581	85	297271	5246761	43.53	126818	76461	13	26	0
	SAMN28597641	CM1_51A	this study	PRJNA841489	human	fecal	TCCFA	fecal slurry	spready, off-white fringed edges, conal	positive	yes	clade_2	208	95	81	74	47	35	4880263	4840171	4807248	4753182	4260117	3758788	117	197370	4854929	43.21	96347	53614	17	33	0
	SAMN28597642	CM1_51B	this study	PRJNA841489	human	fecal	TCCFA	fecal slurry	spready, white, conal	positive	yes	clade_2	234	95	83	74	49	36	4885645	4837930	4814969	4750390	4317392	3786276	119	197188	4854144	43.21	90927	54215	18	34	0
	SAMN28597643	CM1_51C	this study	PRJNA841489	human	fecal	TCCFA	fecal slurry	small, round, clear	positive	yes	clade_2	221	99	79	70	49	33	4883007	4841854	4798149	4724826	4369633	3709476	118	251968	4854884	43.21	96347	54215	17	32	0
	SAMN28597644	CM2_10A	this study	PRJNA841489	human	fecal	TCCFA	dilution	medium, fuzzy round	positive	yes	clade_2	289	130	83	73	47	30	4939578	4884542	4783445	4720297	4310420	3618683	157	281003	4902913	437	107257	48841	15	32	0
	SAMN28597645	CM2_10B	this study	PRJNA841489	human	fecal	TCCFA	dilution	small, round, white	positive	yes	clade_2	396	132	90	80	53	33	4952432	4849497	4752944	4689878	4272002	3456642	195	200449	4894093	438	84813	45710	18	38	0
	SAMN28597646	CM2_19A	this study	PRJNA841489	human	fecal	TCCFA	fecal slurry	small, round, white	positive	yes	clade_2	353	141	88	75	49	31	4953592	4873779	4762979	4681182	4275594	3548308	191	223595	4909064	438	89763	48021	16	34	0
	SAMN28597647	CM2_19B	this study	PRJNA841489	human	fecal	TCCFA	fecal slurry	small, hairy, spready	positive	yes	clade_2	405	125	85	73	50	31	4954455	4849428	4760196	4683007	4333217	3572554	188	223595	4893174	438	100528	49230	16	33	0
	SAMN28597648	CM2_8A	this study	PRJNA841489	human	fecal	TCCFA	fecal slurry	small, fuzzy, spready	positive	yes	clade_2	202	98	67	59	38	26	4892309	4852640	4786821	4727298	4380293	3912371	119	403525	4866998	43.37	152555	65752	11	22	0
	SAMN28597649	CM2_8B	this study	PRJNA841489	human	fecal	TCCFA	fecal slurry	pinpoint, round, white	negative	yes	clade_2	201	102	62	55	36	27	4892972	4857018	4772186	4719314	4416623	4110170	118	403525	4867884	43.37	179601	77312	10	21	0
	SAMN28597650	CM3_32	this study	PRJNA841489	human	fecal	TCCFA	fecal slurry	small-medium, round, white	positive	yes	clade_2	172	65	47	46	29	24	4829958	4789886	4753109	4747077	4442617	4228022	86	481814	4803559	43.48	195757	101562	8	16	0
	SAMN28597651	CM3_33	this study	PRJNA841489	human	fecal	TCCFA	fecal slurry	small, round, white	positive	yes	clade_2	170	71	47	46	28	23	4861471	4823561	4781781	4775749	4471078	4254555	90	554776	4836745	43.44	228745	104414	7	15	0
	SAMN28597652	CM3_70	this study	PRJNA841489	human	fecal	TCCFA	dilution	medium, round w/fringed edges, white	positive	yes	clade_2	176	65	49	46	31	23	4864663	4822387	4792555	4775545	4525416	4188994	88	586628	4837895	43.44	195757	101826	8	17	0
	SAMN28597653	CM3_76	this study	PRJNA841489	human	fecal	BHIS	dilution	medium, spready, off-white	positive	yes	clade_2	176	63	44	43	27	22	4868970	4826830	4787194	4781162	4500108	4298266	86	571707	4842221	43.45	226891	117767	7	15	0.02
	SAMN28597654	CM3_85	this study	PRJNA841489	human	fecal	TCCFA	dilution	white, small-med, flower shaped/irregular, round	positive	yes	clade_2	197	77	55	53	32	25	4867188	4823884	4786028	4774810	4409837	4106289	96	571696	4836347	43.44	174741	81678	8	19	0
	SAMN28597655	CM6_47	this study	PRJNA841489	human	fecal	BHIS + FBS	dilution	small, round, opaque, mucoidy	positive	yes	clade_2	155	88	71	66	52	33	4583512	4559090	4517569	4476355	4255932	3568165	102	263561	4568167	43.46	98002	51528	16	31	0
	SAMN28597656	CM1_52	this study	PRJNA841489	human	fecal	TCCFA	stool streak	small-medium, round, clear, w/fringed edges	positive	yes	clade_1	99	43	31	28	22	18	4216600	4198535	4172762	4150651	4051847	3886354	49	509344	4202862	43.71	297912	131686	6	10	0
	SAMN28597657	CM1_53	this study	PRJNA841489	human	fecal	TCCFA	stool streak	small, round, clear	NA	NA	clade_1	91	41	31	27	22	20	4215997	4201053	4176979	4147962	4060214	3974678	47	475040	4204811	43.71	259700	131686	7	11	0
	SAMN28597658	CM2_89	this study	PRJNA841489	human	fecal	TCCFA	dilution	medium, spready, mucoidy	positive	yes	clade_1	99	42	32	28	22	20	4216650	4199018	4174349	4145332	4046489	3960953	48	510499	4202771	43.71	283576	112600	6	11	0
	SAMN28597659	CM6_03	this study	PRJNA841489	human	fecal	TCCFA	fecal slurry	small, round, white, shiny	positive	yes	clade_1	201	100	76	59	44	31	4543948	4511879	4454228	4342660	4110691	3679195	114	380899	4521322	43.93	105163	64220	13	26	0
	SAMN28597660	CM6_07	this study	PRJNA841489	human	fecal	TCCFA	stool streak	small, spreay, hairy, shiny, white	positive	no	clade_1	183	96	76	59	42	27	4610327	4583197	4527385	4413302	4119475	3602278	109	380899	4591955	43.85	107463	64513	12	25	0
	SAMN28597661	CM6_80	this study	PRJNA841489	human	fecal	TCCFA	fecal slurry	medium, spready, flat, white	positive	yes	clade_1	196	100	77	61	45	29	4541168	4510280	4451938	4347736	4092599	3549905	114	354052	4519809	43.94	105688	64223	13	27	0
	SAMN28597662	d22_429	this study	PRJNA841489	human	fecal	TCCFA	dilution	NA	positive	yes	clade_1	201	111	75	66	49	36	4883901	4845597	4750043	4676826	4401624	3957713	136	356991	4864562	43.8	101345	62814	16	31	0
	SAMN28597663	d22_5220	this study	PRJNA841489	human	fecal	TCCFA	dilution	NA	positive	yes	clade_1	191	110	78	67	52	37	4883518	4851317	4771302	4693346	4450241	3919959	129	230357	4865616	43.8	97235	62733	18	33	0
	SAMN28597664	d22_5505	this study	PRJNA841489	human	fecal	TCCFA	dilution	NA	positive	yes	clade_1	173	105	85	75	53	35	4635647	4609646	4560467	4487957	4153465	3539595	121	262354	4620377	43.81	88541	54675	18	34	0
	SAMN15913505	SRR12535044	Ha CWY, Martin A, Sepich-Poore GD, Shi B, et al. Translocation of Viable Gut Microbiota to Mesenteric Adipose Drives Formation of Creeping Fat in Humans. Cell. 2020 Oct 29;183(3):666-683.e17. doi: 10016/j.cell.2020.09.009. Epub 2020 Sep 28. PMID: 32991841; PMCID: PMC7521382.	PRJNA659515	human	colonic mucosa	NA	NA	NA	NA	NA	clade_1	175	96	79	69	52	36	4872204	4845378	4805472	4729318	4448293	3813608	112	392539	4856238	44.42	94228	54267	16	33	0
	SAMN15913504	SRR12535045	Ha CWY, Martin A, Sepich-Poore GD, Shi B, et al. Translocation of Viable Gut Microbiota to Mesenteric Adipose Drives Formation of Creeping Fat in Humans. Cell. 2020 Oct 29;183(3):666-683.e17. doi: 10016/j.cell.2020.09.009. Epub 2020 Sep 28. PMID: 32991841; PMCID: PMC7521382.	PRJNA659515	human	colonic mucosa	NA	NA	NA	NA	NA	clade_1	175	105	87	74	54	32	4865663	4837283	4791601	4694486	4332785	3499251	125	392333	4851640	44.42	90146	46789	15	35	0
	SAMN15913503	SRR12535046	Ha CWY, Martin A, Sepich-Poore GD, Shi B, et al. Translocation of Viable Gut Microbiota to Mesenteric Adipose Drives Formation of Creeping Fat in Humans. Cell. 2020 Oct 29;183(3):666-683.e17. doi: 10016/j.cell.2020.09.009. Epub 2020 Sep 28. PMID: 32991841; PMCID: PMC7521382.	PRJNA659515	human	ileal mucosa	NA	NA	NA	NA	NA	clade_1	145	55	34	29	26	21	4451517	4416047	4369193	4332867	4296507	4131025	79	522888	4432023	444	369201	114973	5	12	0
	SAMN15913502	SRR12535047	Ha CWY, Martin A, Sepich-Poore GD, Shi B, et al. Translocation of Viable Gut Microbiota to Mesenteric Adipose Drives Formation of Creeping Fat in Humans. Cell. 2020 Oct 29;183(3):666-683.e17. doi: 10016/j.cell.2020.09.009. Epub 2020 Sep 28. PMID: 32991841; PMCID: PMC7521382.	PRJNA659515	human	ileal mucosa	NA	NA	NA	NA	NA	clade_1	207	74	54	46	37	28	4420441	4373776	4334073	4281203	4136162	3812783	98	371390	4390650	43.69	150128	75729	9	20	0
	SAMN15913501	SRR12535048	Ha CWY, Martin A, Sepich-Poore GD, Shi B, et al. Translocation of Viable Gut Microbiota to Mesenteric Adipose Drives Formation of Creeping Fat in Humans. Cell. 2020 Oct 29;183(3):666-683.e17. doi: 10016/j.cell.2020.09.009. Epub 2020 Sep 28. PMID: 32991841; PMCID: PMC7521382.	PRJNA659515	human	ileal mucosa	NA	NA	NA	NA	NA	clade_1	200	63	48	43	35	28	4464989	4416839	4382920	4346822	4214791	3959101	89	380557	4435255	43.7	153740	88977	9	19	0
	SAMN15913500	SRR12535049	Ha CWY, Martin A, Sepich-Poore GD, Shi B, et al. Translocation of Viable Gut Microbiota to Mesenteric Adipose Drives Formation of Creeping Fat in Humans. Cell. 2020 Oct 29;183(3):666-683.e17. doi: 10016/j.cell.2020.09.009. Epub 2020 Sep 28. PMID: 32991841; PMCID: PMC7521382.	PRJNA659515	human	ileal mucosa	NA	NA	NA	NA	NA	clade_1	235	115	85	76	52	35	4824738	4780277	4711324	4648961	4209712	3583072	144	205634	4800087	44.01	91040	49469	18	36	0
	SAMN15913499	SRR12535050	Ha CWY, Martin A, Sepich-Poore GD, Shi B, et al. Translocation of Viable Gut Microbiota to Mesenteric Adipose Drives Formation of Creeping Fat in Humans. Cell. 2020 Oct 29;183(3):666-683.e17. doi: 10016/j.cell.2020.09.009. Epub 2020 Sep 28. PMID: 32991841; PMCID: PMC7521382.	PRJNA659515	human	ileal mucosa	NA	NA	NA	NA	NA	clade_1	207	70	52	44	35	28	4436431	4389728	4349641	4290711	4141756	3881299	94	366808	4406260	43.76	150128	77288	10	20	0
	SAMN15913498	SRR12535051	Ha CWY, Martin A, Sepich-Poore GD, Shi B, et al. Translocation of Viable Gut Microbiota to Mesenteric Adipose Drives Formation of Creeping Fat in Humans. Cell. 2020 Oct 29;183(3):666-683.e17. doi: 10016/j.cell.2020.09.009. Epub 2020 Sep 28. PMID: 32991841; PMCID: PMC7521382.	PRJNA659515	human	ileal mucosa	NA	NA	NA	NA	NA	clade_1	171	62	45	41	36	26	4390524	4353646	4314041	4283354	4201010	3818841	81	499249	4366538	43.81	150129	91934	9	18	0
	SAMN15913509	SRR12535052	Ha CWY, Martin A, Sepich-Poore GD, Shi B, et al. Translocation of Viable Gut Microbiota to Mesenteric Adipose Drives Formation of Creeping Fat in Humans. Cell. 2020 Oct 29;183(3):666-683.e17. doi: 10016/j.cell.2020.09.009. Epub 2020 Sep 28. PMID: 32991841; PMCID: PMC7521382.	PRJNA659515	human	reference genome	NA	NA	NA	NA	NA	clade_2	116	48	39	36	25	19	4608931	4584279	4570340	4546546	4363748	4115343	62	519326	4593557	43.59	255560	159469	7	12	0
	SAMN15913508	SRR12535053	Ha CWY, Martin A, Sepich-Poore GD, Shi B, et al. Translocation of Viable Gut Microbiota to Mesenteric Adipose Drives Formation of Creeping Fat in Humans. Cell. 2020 Oct 29;183(3):666-683.e17. doi: 10016/j.cell.2020.09.009. Epub 2020 Sep 28. PMID: 32991841; PMCID: PMC7521382.	PRJNA659515	human	colonic mucosa	NA	NA	NA	NA	NA	clade_2	77	23	20	19	16	15	4242651	4226873	4220676	4215014	4165610	4137014	27	741251	4229161	43.87	346038	270289	5	8	0
	SAMN15913507	SRR12535054	Ha CWY, Martin A, Sepich-Poore GD, Shi B, et al. Translocation of Viable Gut Microbiota to Mesenteric Adipose Drives Formation of Creeping Fat in Humans. Cell. 2020 Oct 29;183(3):666-683.e17. doi: 10016/j.cell.2020.09.009. Epub 2020 Sep 28. PMID: 32991841; PMCID: PMC7521382.	PRJNA659515	human	colonic mucosa	NA	NA	NA	NA	NA	clade_1	197	117	88	78	57	35	4762690	4737482	4665617	4592736	4241488	3443271	126	268932	4743828	43.81	77290	47008	19	38	0
	SAMN15913506	SRR12535055	Ha CWY, Martin A, Sepich-Poore GD, Shi B, et al. Translocation of Viable Gut Microbiota to Mesenteric Adipose Drives Formation of Creeping Fat in Humans. Cell. 2020 Oct 29;183(3):666-683.e17. doi: 10016/j.cell.2020.09.009. Epub 2020 Sep 28. PMID: 32991841; PMCID: PMC7521382.	PRJNA659515	human	colonic mucosa	NA	NA	NA	NA	NA	clade_3	134	57	44	37	31	26	4492955	4464073	4431574	4384854	4310387	4136175	74	435958	4475893	43.62	172316	119200	10	18	0
	SAMN15913497	SRR12535056	Ha CWY, Martin A, Sepich-Poore GD, Shi B, et al. Translocation of Viable Gut Microbiota to Mesenteric Adipose Drives Formation of Creeping Fat in Humans. Cell. 2020 Oct 29;183(3):666-683.e17. doi: 10016/j.cell.2020.09.009. Epub 2020 Sep 28. PMID: 32991841; PMCID: PMC7521382.	PRJNA659515	human	ileal mucosa	NA	NA	NA	NA	NA	clade_1	90	45	39	36	33	29	4013983	3999575	3991823	3968195	3919447	3771120	51	409487	4004023	43.99	133499	85393	9	19	0
	SAMN15913496	SRR12535057	Ha CWY, Martin A, Sepich-Poore GD, Shi B, et al. Translocation of Viable Gut Microbiota to Mesenteric Adipose Drives Formation of Creeping Fat in Humans. Cell. 2020 Oct 29;183(3):666-683.e17. doi: 10016/j.cell.2020.09.009. Epub 2020 Sep 28. PMID: 32991841; PMCID: PMC7521382.	PRJNA659515	human	ileal mucosa	NA	NA	NA	NA	NA	clade_1	87	44	38	35	32	27	4013381	3999237	3991485	3967832	3919650	3741509	51	595744	4004206	43.99	133485	85393	7	17	0
	SAMN15913488	SRR12535136	Ha CWY, Martin A, Sepich-Poore GD, Shi B, et al. Translocation of Viable Gut Microbiota to Mesenteric Adipose Drives Formation of Creeping Fat in Humans. Cell. 2020 Oct 29;183(3):666-683.e17. doi: 10016/j.cell.2020.09.009. Epub 2020 Sep 28. PMID: 32991841; PMCID: PMC7521382.	PRJNA659515	human	creeping fat	NA	NA	NA	NA	NA	clade_1	119	48	36	31	28	21	4182404	4160806	4138095	4106519	4047894	3765101	54	419005	4164815	43.79	243762	110486	8	14	0
	SAMN15913487	SRR12535137	Ha CWY, Martin A, Sepich-Poore GD, Shi B, et al. Translocation of Viable Gut Microbiota to Mesenteric Adipose Drives Formation of Creeping Fat in Humans. Cell. 2020 Oct 29;183(3):666-683.e17. doi: 10016/j.cell.2020.09.009. Epub 2020 Sep 28. PMID: 32991841; PMCID: PMC7521382.	PRJNA659515	human	creeping fat	NA	NA	NA	NA	NA	clade_2	253	95	56	49	35	25	5010324	4949506	4863973	4816850	4589120	4212144	131	413425	4974322	43.47	210928	96808	9	18	0
	SAMN15913486	SRR12535138	Ha CWY, Martin A, Sepich-Poore GD, Shi B, et al. Translocation of Viable Gut Microbiota to Mesenteric Adipose Drives Formation of Creeping Fat in Humans. Cell. 2020 Oct 29;183(3):666-683.e17. doi: 10016/j.cell.2020.09.009. Epub 2020 Sep 28. PMID: 32991841; PMCID: PMC7521382.	PRJNA659515	human	creeping fat	NA	NA	NA	NA	NA	clade_2	264	86	48	40	30	23	5018067	4946724	4859334	4808301	4629377	4351407	133	654379	4979520	43.47	211252	114709	8	15	0
	SAMN15913485	SRR12535139	Ha CWY, Martin A, Sepich-Poore GD, Shi B, et al. Translocation of Viable Gut Microbiota to Mesenteric Adipose Drives Formation of Creeping Fat in Humans. Cell. 2020 Oct 29;183(3):666-683.e17. doi: 10016/j.cell.2020.09.009. Epub 2020 Sep 28. PMID: 32991841; PMCID: PMC7521382.	PRJNA659515	human	creeping fat	NA	NA	NA	NA	NA	clade_1	165	73	56	49	40	33	4770864	4742162	4703753	4646023	4486375	4215508	81	274612	4747774	43.91	138235	94614	13	23	0
	SAMN15913484	SRR12535140	Ha CWY, Martin A, Sepich-Poore GD, Shi B, et al. Translocation of Viable Gut Microbiota to Mesenteric Adipose Drives Formation of Creeping Fat in Humans. Cell. 2020 Oct 29;183(3):666-683.e17. doi: 10016/j.cell.2020.09.009. Epub 2020 Sep 28. PMID: 32991841; PMCID: PMC7521382.	PRJNA659515	human	creeping fat	NA	NA	NA	NA	NA	clade_1	174	88	72	58	50	35	4897509	4865759	4829391	4727833	4594610	4044933	106	332518	4877363	446	103129	60947	13	28	0
	SAMN15913483	SRR12535141	Ha CWY, Martin A, Sepich-Poore GD, Shi B, et al. Translocation of Viable Gut Microbiota to Mesenteric Adipose Drives Formation of Creeping Fat in Humans. Cell. 2020 Oct 29;183(3):666-683.e17. doi: 10016/j.cell.2020.09.009. Epub 2020 Sep 28. PMID: 32991841; PMCID: PMC7521382.	PRJNA659515	human	creeping fat	NA	NA	NA	NA	NA	clade_1	111	38	32	29	26	21	4151170	4127636	4113008	4094107	4030872	3842954	48	443464	4134592	43.78	239212	119714	7	13	0
	SAMN15913482	SRR12535142	Ha CWY, Martin A, Sepich-Poore GD, Shi B, et al. Translocation of Viable Gut Microbiota to Mesenteric Adipose Drives Formation of Creeping Fat in Humans. Cell. 2020 Oct 29;183(3):666-683.e17. doi: 10016/j.cell.2020.09.009. Epub 2020 Sep 28. PMID: 32991841; PMCID: PMC7521382.	PRJNA659515	human	creeping fat	NA	NA	NA	NA	NA	clade_2	116	36	29	25	19	16	4277178	4249110	4234007	4204420	4118185	4019170	51	746899	4258772	43.87	286904	214125	5	10	0
	SAMN15913481	SRR12535143	Ha CWY, Martin A, Sepich-Poore GD, Shi B, et al. Translocation of Viable Gut Microbiota to Mesenteric Adipose Drives Formation of Creeping Fat in Humans. Cell. 2020 Oct 29;183(3):666-683.e17. doi: 10016/j.cell.2020.09.009. Epub 2020 Sep 28. PMID: 32991841; PMCID: PMC7521382.	PRJNA659515	human	creeping fat	NA	NA	NA	NA	NA	clade_4	212	75	60	54	44	35	4857941	4809500	4778179	4731758	4601117	4308989	97	279408	4824547	42.83	121866	79566	13	24	0
	SAMN15913495	SRR12535144	Ha CWY, Martin A, Sepich-Poore GD, Shi B, et al. Translocation of Viable Gut Microbiota to Mesenteric Adipose Drives Formation of Creeping Fat in Humans. Cell. 2020 Oct 29;183(3):666-683.e17. doi: 10016/j.cell.2020.09.009. Epub 2020 Sep 28. PMID: 32991841; PMCID: PMC7521382.	PRJNA659515	human	mesenteric adipose tissue	NA	NA	NA	NA	NA	clade_1	126	50	40	37	29	24	4182549	4159669	4139818	4119403	3984422	3790142	59	419443	4165329	43.79	175150	94573	8	16	0
	SAMN15913494	SRR12535145	Ha CWY, Martin A, Sepich-Poore GD, Shi B, et al. Translocation of Viable Gut Microbiota to Mesenteric Adipose Drives Formation of Creeping Fat in Humans. Cell. 2020 Oct 29;183(3):666-683.e17. doi: 10016/j.cell.2020.09.009. Epub 2020 Sep 28. PMID: 32991841; PMCID: PMC7521382.	PRJNA659515	human	mesenteric adipose tissue	NA	NA	NA	NA	NA	clade_1	186	89	74	58	51	36	4903431	4869302	4836257	4724798	4617809	4044352	104	329543	4879190	446	111754	60978	15	29	0
	SAMN15913493	SRR12535146	Ha CWY, Martin A, Sepich-Poore GD, Shi B, et al. Translocation of Viable Gut Microbiota to Mesenteric Adipose Drives Formation of Creeping Fat in Humans. Cell. 2020 Oct 29;183(3):666-683.e17. doi: 10016/j.cell.2020.09.009. Epub 2020 Sep 28. PMID: 32991841; PMCID: PMC7521382.	PRJNA659515	human	mesenteric adipose tissue	NA	NA	NA	NA	NA	clade_1	122	45	36	33	30	24	4152422	4126866	4104683	4085786	4022575	3798822	56	345102	4134374	43.78	176240	110517	9	16	0
	SAMN15913492	SRR12535147	Ha CWY, Martin A, Sepich-Poore GD, Shi B, et al. Translocation of Viable Gut Microbiota to Mesenteric Adipose Drives Formation of Creeping Fat in Humans. Cell. 2020 Oct 29;183(3):666-683.e17. doi: 10016/j.cell.2020.09.009. Epub 2020 Sep 28. PMID: 32991841; PMCID: PMC7521382.	PRJNA659515	human	mesenteric adipose tissue	NA	NA	NA	NA	NA	clade_2	69	25	22	21	18	14	4237819	4225173	4218631	4212627	4162718	4002673	29	524270	4227672	43.86	376011	225882	5	9	0
	SAMN15913491	SRR12535148	Ha CWY, Martin A, Sepich-Poore GD, Shi B, et al. Translocation of Viable Gut Microbiota to Mesenteric Adipose Drives Formation of Creeping Fat in Humans. Cell. 2020 Oct 29;183(3):666-683.e17. doi: 10016/j.cell.2020.09.009. Epub 2020 Sep 28. PMID: 32991841; PMCID: PMC7521382.	PRJNA659515	human	mesenteric adipose tissue	NA	NA	NA	NA	NA	clade_2	133	63	54	52	38	27	4810463	4787162	4771237	4754473	4529099	4102589	72	540378	4792863	43.69	166173	91829	10	20	0
	SAMN15913490	SRR12535149	Ha CWY, Martin A, Sepich-Poore GD, Shi B, et al. Translocation of Viable Gut Microbiota to Mesenteric Adipose Drives Formation of Creeping Fat in Humans. Cell. 2020 Oct 29;183(3):666-683.e17. doi: 10016/j.cell.2020.09.009. Epub 2020 Sep 28. PMID: 32991841; PMCID: PMC7521382.	PRJNA659515	human	mesenteric adipose tissue	NA	NA	NA	NA	NA	clade_2	130	59	49	46	36	30	4807714	4782724	4764105	4741849	4574049	4353336	73	440223	4792154	43.69	181534	91829	10	20	0
	SAMN15913489	SRR12535150	Ha CWY, Martin A, Sepich-Poore GD, Shi B, et al. Translocation of Viable Gut Microbiota to Mesenteric Adipose Drives Formation of Creeping Fat in Humans. Cell. 2020 Oct 29;183(3):666-683.e17. doi: 10016/j.cell.2020.09.009. Epub 2020 Sep 28. PMID: 32991841; PMCID: PMC7521382.	PRJNA659515	human	creeping fat	NA	NA	NA	NA	NA	clade_2	316	119	91	71	51	33	4811501	4739610	4661809	4511543	4146369	3454003	156	212422	4766722	43.42	88470	46235	17	36	0
	SAMN15913480	SRR12535151	Ha CWY, Martin A, Sepich-Poore GD, Shi B, et al. Translocation of Viable Gut Microbiota to Mesenteric Adipose Drives Formation of Creeping Fat in Humans. Cell. 2020 Oct 29;183(3):666-683.e17. doi: 10016/j.cell.2020.09.009. Epub 2020 Sep 28. PMID: 32991841; PMCID: PMC7521382.	PRJNA659515	human	creeping fat	NA	NA	NA	NA	NA	clade_4	105	46	30	28	24	19	4498332	4477929	4445452	4433423	4361692	4166200	54	552854	4484041	42.67	253588	148047	6	12	0
	SAMN15913479	SRR12535152	Ha CWY, Martin A, Sepich-Poore GD, Shi B, et al. Translocation of Viable Gut Microbiota to Mesenteric Adipose Drives Formation of Creeping Fat in Humans. Cell. 2020 Oct 29;183(3):666-683.e17. doi: 10016/j.cell.2020.09.009. Epub 2020 Sep 28. PMID: 32991841; PMCID: PMC7521382.	PRJNA659515	human	creeping fat	NA	NA	NA	NA	NA	clade_2	260	103	75	64	43	33	5018560	4959118	4900608	4824575	4486693	4065481	140	450890	4986189	43.28	106707	67343	13	28	0
	SAMN14089795	Cinnocuum_14501	Cherny KE, Ozer EA, Kochan TJ, Kociolek LK. Complete Genome Sequence of Clostridium innocuum Strain ATCC 14501. Microbiol Resour Announc. 2020 Jul 23;9(30):e00452-20. doi: 10.1128/MRA.00452-20. PMID: 32703829; PMCID: PMC7378028.	PRJNA606345	human	NA	NA	NA	NA	NA	NA	clade_2	NA	NA	NA	NA	NA	NA	NA	NA	NA	NA	NA	NA	NA	NA	NA	NA	NA	NA	NA	NA	NA
	SAMN00771403	Cinnocuum_2959	No publication; Human microbiome Project reference genome; Broad Institute	PRJNA64877	human	NA	NA	NA	NA	NA	NA	clade_1	NA	NA	NA	NA	NA	NA	NA	NA	NA	NA	NA	NA	NA	NA	NA	NA	NA	NA	NA	NA	NA
		Cinnocuum_I46	Parte AC, Carbasse JS, Meier-Kolthoff JP, Reimer LC, Göker M. 2020. List of prokaryotic names with standing in nomenclature (LPSN) moves to the DSMZ. Int J Syst Evol Microbiol 70:5607–5612. ; https://bacdive.dsmz.de/strain/130922	DSM 26113	mouse	NA	NA	NA	NA	NA	NA	clade_1	NA	NA	NA	NA	NA	NA	NA	NA	NA	NA	NA	NA	NA	NA	NA	NA	NA	NA	NA	NA	NA
	SAMN14089789	Cinnocuum_LCLUMC	Cherny KE, Ozer EA, Kochan TJ, Johnson S, Kociolek LK. Complete Genome Sequence of Clostridium innocuum Strain LC-LUMC-CI-001, Isolated from a Patient with Recurrent Antibiotic-Associated Diarrhea. Microbiol Resour Announc. 2020 Jul 9;9(28):e00365-20. doi: 10.1128/MRA.00365-20. PMID: 32646898; PMCID: PMC7348016.	PRJNA606345	human	NA	NA	NA	NA	NA	NA	clade_1	NA	NA	NA	NA	NA	NA	NA	NA	NA	NA	NA	NA	NA	NA	NA	NA	NA	NA	NA	NA	NA
	SAMN02463768	GCA_000165065	No publication; Broad Institute; Reference genome for the Human Microbiome Project	PRJNA39371	human	NA	NA	NA	NA	NA	NA	clade_4	NA	NA	NA	NA	NA	NA	NA	NA	NA	NA	NA	NA	NA	NA	NA	NA	NA	NA	NA	NA	NA
	SAMN00116782	GCA_000183585	No publication; Human microbiome project; J. Craig Venter Institute	PRJNA54027	human	NA	NA	NA	NA	NA	NA	clade_1	NA	NA	NA	NA	NA	NA	NA	NA	NA	NA	NA	NA	NA	NA	NA	NA	NA	NA	NA	NA	NA
	SAMN02463834	GCA_000225685	No publication; Human microbiome project; Bacteria provided by Strauss, J.C., Daigneault, M., Ambrose, C.E., and Allen-Vercoe, E. (Molecular and Cellular Biology, University of Guelph, Guelph, Ontario, N1G 2W1, Canada).	PRJNA41983	human	NA	NA	NA	NA	NA	NA	clade_2	NA	NA	NA	NA	NA	NA	NA	NA	NA	NA	NA	NA	NA	NA	NA	NA	NA	NA	NA	NA	NA
	SAMN02463767	GCA_000242195	No publication; This is a reference genome for the Human Microbiome Project. This project is co-owned with the Human Microbiome Project DACC.	PRJNA39369	human	NA	NA	NA	NA	NA	NA	clade_1	NA	NA	NA	NA	NA	NA	NA	NA	NA	NA	NA	NA	NA	NA	NA	NA	NA	NA	NA	NA	NA
	SAMN02596772	GCA_000371425	No publication; Ref for human microbiome project; Same as C innocuum 2959; Bacteria provided by Patrice Courvalin and Thierry Lambert (Pasteur Institute, Paris, France).	PRJNA64877	human	NA	NA	NA	NA	NA	NA	clade_2	NA	NA	NA	NA	NA	NA	NA	NA	NA	NA	NA	NA	NA	NA	NA	NA	NA	NA	NA	NA	NA
	SAMEA3138684	GCA_000435955	No publication here just a project; EBI	PRJEB970	human	NA	NA	NA	NA	NA	NA	clade_1	NA	NA	NA	NA	NA	NA	NA	NA	NA	NA	NA	NA	NA	NA	NA	NA	NA	NA	NA	NA	NA
	SAMN01766698	GCA_000450985	No publication; High CheckM contamination score,Low CheckM completeness score; Clostridium difficile P28; Institute for Genome SciencesUniversity of MD School of Medicine	PRJNA85995	human	NA	NA	NA	NA	NA	NA	clade_1	NA	NA	NA	NA	NA	NA	NA	NA	NA	NA	NA	NA	NA	NA	NA	NA	NA	NA	NA	NA	NA
	SAMN03003651	GCA_000763955	Chia JH, Feng Y, et al. Clostridium innocuum is a significant vancomycin-resistant pathogen for extraintestinal clostridial infection. Clin Microbiol Infect. 2017 Aug;23(8):560-566. doi: 10016/j.cmi.2017.02.025. Epub 2017 Feb 28. PMID: 28254687.	PRJNA259312	human	NA	NA	NA	NA	NA	NA	clade_1	NA	NA	NA	NA	NA	NA	NA	NA	NA	NA	NA	NA	NA	NA	NA	NA	NA	NA	NA	NA	NA
	SAMD00036513	GCA_001305075	Atarashi, K., Tanoue, T., et al. (2015). Th17 Cell Induction by Adhesion of Microbes to Intestinal Epithelial Cells. Cell, 163(2), 367-380. 10016/j.cell.2015.08.058	PRJDB4131	human	NA	NA	NA	NA	NA	NA	clade_1	NA	NA	NA	NA	NA	NA	NA	NA	NA	NA	NA	NA	NA	NA	NA	NA	NA	NA	NA	NA	NA
	SAMEA3545319	GCA_001406695	Browne, H., Forster, S., Anonye, B. et al. Culturing of ‘unculturable’ human microbiota reveals novel taxa and extensive sporulation. Nature 533, 543–546 (2016). https://doi.org/10038/nature17645	PRJEB10915	human	NA	NA	NA	NA	NA	NA	clade_1	NA	NA	NA	NA	NA	NA	NA	NA	NA	NA	NA	NA	NA	NA	NA	NA	NA	NA	NA	NA	NA
	SAMN04621622	GCA_001688965	Li, H., Limenitakis, J., Fuhrer, T. et al. The outer mucus layer hosts a distinct intestinal microbial niche. Nat Commun 6, 8292 (2015). https://doi.org/10038/ncomms9292	PRJNA317592	mouse	NA	NA	NA	NA	NA	NA	clade_1	NA	NA	NA	NA	NA	NA	NA	NA	NA	NA	NA	NA	NA	NA	NA	NA	NA	NA	NA	NA	NA
	SAMN04487929	GCA_003149285	No publication; Cultivation and sequencing of rumen microbiome members from the Hungate1000 Collection; https://genome.jgi.doe.gov/portal/TheHunmicrobiome/TheHunmicrobiome.info.html	PRJNA303297	rumen	NA	NA	NA	NA	NA	NA	clade_2	NA	NA	NA	NA	NA	NA	NA	NA	NA	NA	NA	NA	NA	NA	NA	NA	NA	NA	NA	NA	NA
	SAMN09736672	GCA_003433985	Zou, Y., Xue, W., Luo, G. et al. 1,520 reference genomes from cultivated human gut bacteria enable functional microbiome analyses. Nat Biotechnol 37, 179–185 (2019). https://doi.org/10038/s41587-018-0008-8	PRJNA482748	human	NA	NA	NA	NA	NA	NA	clade_3	NA	NA	NA	NA	NA	NA	NA	NA	NA	NA	NA	NA	NA	NA	NA	NA	NA	NA	NA	NA	NA
	SAMN09734364	GCA_003459885	Zou, Y., Xue, W., Luo, G. et al. 1,520 reference genomes from cultivated human gut bacteria enable functional microbiome analyses. Nat Biotechnol 37, 179–185 (2019). https://doi.org/10038/s41587-018-0008-9	PRJNA482748	human	NA	NA	NA	NA	NA	NA	clade_2	NA	NA	NA	NA	NA	NA	NA	NA	NA	NA	NA	NA	NA	NA	NA	NA	NA	NA	NA	NA	NA
	SAMN09736756	GCA_003481775	Zou, Y., Xue, W., Luo, G. et al. 1,520 reference genomes from cultivated human gut bacteria enable functional microbiome analyses. Nat Biotechnol 37, 179–185 (2019). https://doi.org/10038/s41587-018-0008-10	PRJNA482749	human	NA	NA	NA	NA	NA	NA	clade_3	NA	NA	NA	NA	NA	NA	NA	NA	NA	NA	NA	NA	NA	NA	NA	NA	NA	NA	NA	NA	NA
	SAMN09734392	GCA_003603195	Zou, Y., Xue, W., Luo, G. et al. 1,520 reference genomes from cultivated human gut bacteria enable functional microbiome analyses. Nat Biotechnol 37, 179–185 (2019). https://doi.org/10038/s41587-018-0008-11	PRJNA482748	human	NA	NA	NA	NA	NA	NA	clade_4	NA	NA	NA	NA	NA	NA	NA	NA	NA	NA	NA	NA	NA	NA	NA	NA	NA	NA	NA	NA	NA
	SAMN09734283	GCA_003603255	Zou, Y., Xue, W., Luo, G. et al. 1,520 reference genomes from cultivated human gut bacteria enable functional microbiome analyses. Nat Biotechnol 37, 179–185 (2019). https://doi.org/10038/s41587-018-0008-12	PRJNA482748	human	NA	NA	NA	NA	NA	NA	clade_4	NA	NA	NA	NA	NA	NA	NA	NA	NA	NA	NA	NA	NA	NA	NA	NA	NA	NA	NA	NA	NA
	SAMN12619124	GCA_009696405	Looft T, Bayles DO, Alt DP, Stanton TB. Complete Genome Sequence of Coriobacteriaceae Strain 68-1-3, a Novel Mucus-Degrading Isolate from the Swine Intestinal Tract. Genome Announc. 2015;3(5):e01143-15. 2015 Oct. 8, doi:10128/genomeA.01143-15	PRJNA561470	pig	NA	NA	NA	NA	NA	NA	clade_1	NA	NA	NA	NA	NA	NA	NA	NA	NA	NA	NA	NA	NA	NA	NA	NA	NA	NA	NA	NA	NA
	SAMN11945308	GCA_009874055	Poyet, M., Groussin, M., Gibbons, S.M. et al. A library of human gut bacterial isolates paired with longitudinal multiomics data enables mechanistic microbiome research. Nat Med 25, 1442–1452 (2019). https://doi.org/10038/s41591-019-0559-3	PRJNA544527	human	NA	NA	NA	NA	NA	NA	clade_1	NA	NA	NA	NA	NA	NA	NA	NA	NA	NA	NA	NA	NA	NA	NA	NA	NA	NA	NA	NA	NA
	SAMN11945309	GCA_009874095	Poyet, M., Groussin, M., Gibbons, S.M. et al. A library of human gut bacterial isolates paired with longitudinal multiomics data enables mechanistic microbiome research. Nat Med 25, 1442–1452 (2019). https://doi.org/10038/s41591-019-0559-4	PRJNA544527	human	NA	NA	NA	NA	NA	NA	clade_1	NA	NA	NA	NA	NA	NA	NA	NA	NA	NA	NA	NA	NA	NA	NA	NA	NA	NA	NA	NA	NA
	SAMN11945306	GCA_009874135	Poyet, M., Groussin, M., Gibbons, S.M. et al. A library of human gut bacterial isolates paired with longitudinal multiomics data enables mechanistic microbiome research. Nat Med 25, 1442–1452 (2019). https://doi.org/10038/s41591-019-0559-5	PRJNA544527	human	NA	NA	NA	NA	NA	NA	clade_1	NA	NA	NA	NA	NA	NA	NA	NA	NA	NA	NA	NA	NA	NA	NA	NA	NA	NA	NA	NA	NA
	SAMN11945307	GCA_009874145	Poyet, M., Groussin, M., Gibbons, S.M. et al. A library of human gut bacterial isolates paired with longitudinal multiomics data enables mechanistic microbiome research. Nat Med 25, 1442–1452 (2019). https://doi.org/10038/s41591-019-0559-6	PRJNA544527	human	NA	NA	NA	NA	NA	NA	clade_1	NA	NA	NA	NA	NA	NA	NA	NA	NA	NA	NA	NA	NA	NA	NA	NA	NA	NA	NA	NA	NA
	SAMN11945302	GCA_009874155	Poyet, M., Groussin, M., Gibbons, S.M. et al. A library of human gut bacterial isolates paired with longitudinal multiomics data enables mechanistic microbiome research. Nat Med 25, 1442–1452 (2019). https://doi.org/10038/s41591-019-0559-7	PRJNA544527	human	NA	NA	NA	NA	NA	NA	clade_1	NA	NA	NA	NA	NA	NA	NA	NA	NA	NA	NA	NA	NA	NA	NA	NA	NA	NA	NA	NA	NA
	SAMN11945303	GCA_009874195	Poyet, M., Groussin, M., Gibbons, S.M. et al. A library of human gut bacterial isolates paired with longitudinal multiomics data enables mechanistic microbiome research. Nat Med 25, 1442–1452 (2019). https://doi.org/10038/s41591-019-0559-8	PRJNA544527	human	NA	NA	NA	NA	NA	NA	clade_1	NA	NA	NA	NA	NA	NA	NA	NA	NA	NA	NA	NA	NA	NA	NA	NA	NA	NA	NA	NA	NA
	SAMN11945300	GCA_009874205	Poyet, M., Groussin, M., Gibbons, S.M. et al. A library of human gut bacterial isolates paired with longitudinal multiomics data enables mechanistic microbiome research. Nat Med 25, 1442–1452 (2019). https://doi.org/10038/s41591-019-0559-9	PRJNA544527	human	NA	NA	NA	NA	NA	NA	clade_1	NA	NA	NA	NA	NA	NA	NA	NA	NA	NA	NA	NA	NA	NA	NA	NA	NA	NA	NA	NA	NA
	SAMN11945305	GCA_009876345	Poyet, M., Groussin, M., Gibbons, S.M. et al. A library of human gut bacterial isolates paired with longitudinal multiomics data enables mechanistic microbiome research. Nat Med 25, 1442–1452 (2019). https://doi.org/10038/s41591-019-0559-10	PRJNA544527	human	NA	NA	NA	NA	NA	NA	clade_1	NA	NA	NA	NA	NA	NA	NA	NA	NA	NA	NA	NA	NA	NA	NA	NA	NA	NA	NA	NA	NA
	SAMN11945301	GCA_009876375	Poyet, M., Groussin, M., Gibbons, S.M. et al. A library of human gut bacterial isolates paired with longitudinal multiomics data enables mechanistic microbiome research. Nat Med 25, 1442–1452 (2019). https://doi.org/10038/s41591-019-0559-11	PRJNA544527	human	NA	NA	NA	NA	NA	NA	clade_1	NA	NA	NA	NA	NA	NA	NA	NA	NA	NA	NA	NA	NA	NA	NA	NA	NA	NA	NA	NA	NA
	SAMN11945304	GCA_009876385	Poyet, M., Groussin, M., Gibbons, S.M. et al. A library of human gut bacterial isolates paired with longitudinal multiomics data enables mechanistic microbiome research. Nat Med 25, 1442–1452 (2019). https://doi.org/10038/s41591-019-0559-12	PRJNA544527	human	NA	NA	NA	NA	NA	NA	clade_1	NA	NA	NA	NA	NA	NA	NA	NA	NA	NA	NA	NA	NA	NA	NA	NA	NA	NA	NA	NA	NA
	SAMN11945297	GCA_009876415	Poyet, M., Groussin, M., Gibbons, S.M. et al. A library of human gut bacterial isolates paired with longitudinal multiomics data enables mechanistic microbiome research. Nat Med 25, 1442–1452 (2019). https://doi.org/10038/s41591-019-0559-13	PRJNA544527	human	NA	NA	NA	NA	NA	NA	clade_1	NA	NA	NA	NA	NA	NA	NA	NA	NA	NA	NA	NA	NA	NA	NA	NA	NA	NA	NA	NA	NA
	SAMN11945298	GCA_009876425	Poyet, M., Groussin, M., Gibbons, S.M. et al. A library of human gut bacterial isolates paired with longitudinal multiomics data enables mechanistic microbiome research. Nat Med 25, 1442–1452 (2019). https://doi.org/10038/s41591-019-0559-14	PRJNA544527	human	NA	NA	NA	NA	NA	NA	clade_1	NA	NA	NA	NA	NA	NA	NA	NA	NA	NA	NA	NA	NA	NA	NA	NA	NA	NA	NA	NA	NA
	SAMEA4623288	GCA_902165885	No publication; This project is a component of the The Lactobacillus genus, a use case for Bactopia; Pathogen Informatics, Welcome Trust Sanger Institute	PRJEB22252	human	NA	NA	NA	NA	NA	NA	clade_1	NA	NA	NA	NA	NA	NA	NA	NA	NA	NA	NA	NA	NA	NA	NA	NA	NA	NA	NA	NA	NA
	SAMEA4623331	GCA_902166045	No publication; WTSI, Pathogen Informatics, Wellcome Trust Sanger Institute, CB10 1SA, United Kingdom	PRJEB22253	human	NA	NA	NA	NA	NA	NA	clade_2	NA	NA	NA	NA	NA	NA	NA	NA	NA	NA	NA	NA	NA	NA	NA	NA	NA	NA	NA	NA	NA
	SAMEA4623330	GCA_902166105	No publication; WTSI, Pathogen Informatics, Wellcome Trust Sanger Institute, CB10 1SA, United Kingdom	PRJEB22252	human	NA	NA	NA	NA	NA	NA	clade_2	NA	NA	NA	NA	NA	NA	NA	NA	NA	NA	NA	NA	NA	NA	NA	NA	NA	NA	NA	NA	NA
	SAMEA5850899	GCA_902374605	No publication; Unified Human Gastrointestinal Genome (UHGG) collection	PRJEB33885	human	NA	NA	NA	NA	NA	NA	clade_1	NA	NA	NA	NA	NA	NA	NA	NA	NA	NA	NA	NA	NA	NA	NA	NA	NA	NA	NA	NA	NA
	SAMEA6831317	GCA_903181455	Di Luccia B, Ahern PP, Griffin NW, Cheng J, Guruge JL, Byrne AE, Rodionov DA, Leyn SA, Osterman AL, Ahmed T, Colonna M, Barratt MJ, Delahaye NF, Gordon JI. Combined Prebiotic and Microbial Intervention Improves Oral Cholera Vaccination Responses in a Mouse Model of Childhood Undernutrition. Cell Host Microbe. 2020 Jun 10;27(6):899-908.e5. doi: 10016/j.chom.2020.04.008. Epub 2020 Apr 28. PMID: 323…	PRJEB35845	human	NA	NA	NA	NA	NA	NA	clade_1	NA	NA	NA	NA	NA	NA	NA	NA	NA	NA	NA	NA	NA	NA	NA	NA	NA	NA	NA	NA	NA
	SAMN24171832	GCA_022693625	Cherny KE, Muscat EB, Balaji A, Mukherjee J, Ozer EA, Angarone MP, Hauser AR, Sichel JS, Amponsah E, Kociolek LK. Association between Clostridium innocuum and antibiotic-associated diarrhea in adults and children: A cross-sectional study and comparative genomics analysis. Clin Infect Dis. 2022 Jun 20:ciac483. doi: 10.1093/cid/ciac483. Epub ahead of print. PMID: 35724319.	PRJNA606345	human	fecal	NA	NA	NA	NA	NA	clade_1	NA	NA	NA	NA	NA	NA	NA	NA	NA	NA	NA	NA	NA	NA	NA	NA	NA	NA	NA	NA	NA
	SAMN24171835	GCA_022693605	Cherny KE, Muscat EB, Balaji A, Mukherjee J, Ozer EA, Angarone MP, Hauser AR, Sichel JS, Amponsah E, Kociolek LK. Association between Clostridium innocuum and antibiotic-associated diarrhea in adults and children: A cross-sectional study and comparative genomics analysis. Clin Infect Dis. 2022 Jun 20:ciac483. doi: 10.1093/cid/ciac483. Epub ahead of print. PMID: 35724319.	PRJNA606345	human	fecal	NA	NA	NA	NA	NA	clade_1	NA	NA	NA	NA	NA	NA	NA	NA	NA	NA	NA	NA	NA	NA	NA	NA	NA	NA	NA	NA	NA
	SAMN24171833	GCA_022693565	Cherny KE, Muscat EB, Balaji A, Mukherjee J, Ozer EA, Angarone MP, Hauser AR, Sichel JS, Amponsah E, Kociolek LK. Association between Clostridium innocuum and antibiotic-associated diarrhea in adults and children: A cross-sectional study and comparative genomics analysis. Clin Infect Dis. 2022 Jun 20:ciac483. doi: 10.1093/cid/ciac483. Epub ahead of print. PMID: 35724319.	PRJNA606345	human	fecal	NA	NA	NA	NA	NA	clade_2	NA	NA	NA	NA	NA	NA	NA	NA	NA	NA	NA	NA	NA	NA	NA	NA	NA	NA	NA	NA	NA
	SAMN24171834	GCA_022693575	Cherny KE, Muscat EB, Balaji A, Mukherjee J, Ozer EA, Angarone MP, Hauser AR, Sichel JS, Amponsah E, Kociolek LK. Association between Clostridium innocuum and antibiotic-associated diarrhea in adults and children: A cross-sectional study and comparative genomics analysis. Clin Infect Dis. 2022 Jun 20:ciac483. doi: 10.1093/cid/ciac483. Epub ahead of print. PMID: 35724319.	PRJNA606345	human	fecal	NA	NA	NA	NA	NA	clade_1	NA	NA	NA	NA	NA	NA	NA	NA	NA	NA	NA	NA	NA	NA	NA	NA	NA	NA	NA	NA	NA
	SAMN24171836	GCA_022693545	Cherny KE, Muscat EB, Balaji A, Mukherjee J, Ozer EA, Angarone MP, Hauser AR, Sichel JS, Amponsah E, Kociolek LK. Association between Clostridium innocuum and antibiotic-associated diarrhea in adults and children: A cross-sectional study and comparative genomics analysis. Clin Infect Dis. 2022 Jun 20:ciac483. doi: 10.1093/cid/ciac483. Epub ahead of print. PMID: 35724319.	PRJNA606345	human	fecal	NA	NA	NA	NA	NA	clade_1	NA	NA	NA	NA	NA	NA	NA	NA	NA	NA	NA	NA	NA	NA	NA	NA	NA	NA	NA	NA	NA
	SAMN24171837	GCA_022693525	Cherny KE, Muscat EB, Balaji A, Mukherjee J, Ozer EA, Angarone MP, Hauser AR, Sichel JS, Amponsah E, Kociolek LK. Association between Clostridium innocuum and antibiotic-associated diarrhea in adults and children: A cross-sectional study and comparative genomics analysis. Clin Infect Dis. 2022 Jun 20:ciac483. doi: 10.1093/cid/ciac483. Epub ahead of print. PMID: 35724319.	PRJNA606345	human	fecal	NA	NA	NA	NA	NA	clade_1	NA	NA	NA	NA	NA	NA	NA	NA	NA	NA	NA	NA	NA	NA	NA	NA	NA	NA	NA	NA	NA
	SAMN24171839	GCA_022693465	Cherny KE, Muscat EB, Balaji A, Mukherjee J, Ozer EA, Angarone MP, Hauser AR, Sichel JS, Amponsah E, Kociolek LK. Association between Clostridium innocuum and antibiotic-associated diarrhea in adults and children: A cross-sectional study and comparative genomics analysis. Clin Infect Dis. 2022 Jun 20:ciac483. doi: 10.1093/cid/ciac483. Epub ahead of print. PMID: 35724319.	PRJNA606345	human	fecal	NA	NA	NA	NA	NA	clade_1	NA	NA	NA	NA	NA	NA	NA	NA	NA	NA	NA	NA	NA	NA	NA	NA	NA	NA	NA	NA	NA
	SAMN24171838	GCA_022693485	Cherny KE, Muscat EB, Balaji A, Mukherjee J, Ozer EA, Angarone MP, Hauser AR, Sichel JS, Amponsah E, Kociolek LK. Association between Clostridium innocuum and antibiotic-associated diarrhea in adults and children: A cross-sectional study and comparative genomics analysis. Clin Infect Dis. 2022 Jun 20:ciac483. doi: 10.1093/cid/ciac483. Epub ahead of print. PMID: 35724319.	PRJNA606345	human	fecal	NA	NA	NA	NA	NA	clade_1	NA	NA	NA	NA	NA	NA	NA	NA	NA	NA	NA	NA	NA	NA	NA	NA	NA	NA	NA	NA	NA
	SAMN24171842	GCA_022693475	Cherny KE, Muscat EB, Balaji A, Mukherjee J, Ozer EA, Angarone MP, Hauser AR, Sichel JS, Amponsah E, Kociolek LK. Association between Clostridium innocuum and antibiotic-associated diarrhea in adults and children: A cross-sectional study and comparative genomics analysis. Clin Infect Dis. 2022 Jun 20:ciac483. doi: 10.1093/cid/ciac483. Epub ahead of print. PMID: 35724319.	PRJNA606345	human	fecal	NA	NA	NA	NA	NA	clade_1	NA	NA	NA	NA	NA	NA	NA	NA	NA	NA	NA	NA	NA	NA	NA	NA	NA	NA	NA	NA	NA
	SAMN24171840	GCA_022693435	Cherny KE, Muscat EB, Balaji A, Mukherjee J, Ozer EA, Angarone MP, Hauser AR, Sichel JS, Amponsah E, Kociolek LK. Association between Clostridium innocuum and antibiotic-associated diarrhea in adults and children: A cross-sectional study and comparative genomics analysis. Clin Infect Dis. 2022 Jun 20:ciac483. doi: 10.1093/cid/ciac483. Epub ahead of print. PMID: 35724319.	PRJNA606345	human	fecal	NA	NA	NA	NA	NA	clade_1	NA	NA	NA	NA	NA	NA	NA	NA	NA	NA	NA	NA	NA	NA	NA	NA	NA	NA	NA	NA	NA
	SAMN24171841	GCA_022693425	Cherny KE, Muscat EB, Balaji A, Mukherjee J, Ozer EA, Angarone MP, Hauser AR, Sichel JS, Amponsah E, Kociolek LK. Association between Clostridium innocuum and antibiotic-associated diarrhea in adults and children: A cross-sectional study and comparative genomics analysis. Clin Infect Dis. 2022 Jun 20:ciac483. doi: 10.1093/cid/ciac483. Epub ahead of print. PMID: 35724319.	PRJNA606345	human	fecal	NA	NA	NA	NA	NA	clade_1	NA	NA	NA	NA	NA	NA	NA	NA	NA	NA	NA	NA	NA	NA	NA	NA	NA	NA	NA	NA	NA
	SAMN26133730	GCA_024590115	Cherny KE, Muscat EB, Balaji A, Mukherjee J, Ozer EA, Angarone MP, Hauser AR, Sichel JS, Amponsah E, Kociolek LK. Association between Clostridium innocuum and antibiotic-associated diarrhea in adults and children: A cross-sectional study and comparative genomics analysis. Clin Infect Dis. 2022 Jun 20:ciac483. doi: 10.1093/cid/ciac483. Epub ahead of print. PMID: 35724319.	PRJNA606345	human	fecal	NA	NA	NA	NA	NA	clade_2	NA	NA	NA	NA	NA	NA	NA	NA	NA	NA	NA	NA	NA	NA	NA	NA	NA	NA	NA	NA	NA
	SAMN26133732	GCA_024590085	Cherny KE, Muscat EB, Balaji A, Mukherjee J, Ozer EA, Angarone MP, Hauser AR, Sichel JS, Amponsah E, Kociolek LK. Association between Clostridium innocuum and antibiotic-associated diarrhea in adults and children: A cross-sectional study and comparative genomics analysis. Clin Infect Dis. 2022 Jun 20:ciac483. doi: 10.1093/cid/ciac483. Epub ahead of print. PMID: 35724319.	PRJNA606345	human	fecal	NA	NA	NA	NA	NA	clade_1	NA	NA	NA	NA	NA	NA	NA	NA	NA	NA	NA	NA	NA	NA	NA	NA	NA	NA	NA	NA	NA
	SAMN26133731	GCA_024590065	Cherny KE, Muscat EB, Balaji A, Mukherjee J, Ozer EA, Angarone MP, Hauser AR, Sichel JS, Amponsah E, Kociolek LK. Association between Clostridium innocuum and antibiotic-associated diarrhea in adults and children: A cross-sectional study and comparative genomics analysis. Clin Infect Dis. 2022 Jun 20:ciac483. doi: 10.1093/cid/ciac483. Epub ahead of print. PMID: 35724319.	PRJNA606345	human	fecal	NA	NA	NA	NA	NA	clade_1	NA	NA	NA	NA	NA	NA	NA	NA	NA	NA	NA	NA	NA	NA	NA	NA	NA	NA	NA	NA	NA
	SAMN26133739	GCA_024590055	Cherny KE, Muscat EB, Balaji A, Mukherjee J, Ozer EA, Angarone MP, Hauser AR, Sichel JS, Amponsah E, Kociolek LK. Association between Clostridium innocuum and antibiotic-associated diarrhea in adults and children: A cross-sectional study and comparative genomics analysis. Clin Infect Dis. 2022 Jun 20:ciac483. doi: 10.1093/cid/ciac483. Epub ahead of print. PMID: 35724319.	PRJNA606345	human	fecal	NA	NA	NA	NA	NA	clade_1	NA	NA	NA	NA	NA	NA	NA	NA	NA	NA	NA	NA	NA	NA	NA	NA	NA	NA	NA	NA	NA
	SAMN26133736	GCA_024590035	Cherny KE, Muscat EB, Balaji A, Mukherjee J, Ozer EA, Angarone MP, Hauser AR, Sichel JS, Amponsah E, Kociolek LK. Association between Clostridium innocuum and antibiotic-associated diarrhea in adults and children: A cross-sectional study and comparative genomics analysis. Clin Infect Dis. 2022 Jun 20:ciac483. doi: 10.1093/cid/ciac483. Epub ahead of print. PMID: 35724319.	PRJNA606345	human	fecal	NA	NA	NA	NA	NA	clade_2	NA	NA	NA	NA	NA	NA	NA	NA	NA	NA	NA	NA	NA	NA	NA	NA	NA	NA	NA	NA	NA
	SAMN26133733	GCA_024590015	Cherny KE, Muscat EB, Balaji A, Mukherjee J, Ozer EA, Angarone MP, Hauser AR, Sichel JS, Amponsah E, Kociolek LK. Association between Clostridium innocuum and antibiotic-associated diarrhea in adults and children: A cross-sectional study and comparative genomics analysis. Clin Infect Dis. 2022 Jun 20:ciac483. doi: 10.1093/cid/ciac483. Epub ahead of print. PMID: 35724319.	PRJNA606345	human	fecal	NA	NA	NA	NA	NA	clade_2	NA	NA	NA	NA	NA	NA	NA	NA	NA	NA	NA	NA	NA	NA	NA	NA	NA	NA	NA	NA	NA
	SAMN26133737	GCA_024589995	Cherny KE, Muscat EB, Balaji A, Mukherjee J, Ozer EA, Angarone MP, Hauser AR, Sichel JS, Amponsah E, Kociolek LK. Association between Clostridium innocuum and antibiotic-associated diarrhea in adults and children: A cross-sectional study and comparative genomics analysis. Clin Infect Dis. 2022 Jun 20:ciac483. doi: 10.1093/cid/ciac483. Epub ahead of print. PMID: 35724319.	PRJNA606345	human	fecal	NA	NA	NA	NA	NA	clade_2	NA	NA	NA	NA	NA	NA	NA	NA	NA	NA	NA	NA	NA	NA	NA	NA	NA	NA	NA	NA	NA
	SAMN26133735	GCA_024589975	Cherny KE, Muscat EB, Balaji A, Mukherjee J, Ozer EA, Angarone MP, Hauser AR, Sichel JS, Amponsah E, Kociolek LK. Association between Clostridium innocuum and antibiotic-associated diarrhea in adults and children: A cross-sectional study and comparative genomics analysis. Clin Infect Dis. 2022 Jun 20:ciac483. doi: 10.1093/cid/ciac483. Epub ahead of print. PMID: 35724319.	PRJNA606345	human	fecal	NA	NA	NA	NA	NA	clade_4	NA	NA	NA	NA	NA	NA	NA	NA	NA	NA	NA	NA	NA	NA	NA	NA	NA	NA	NA	NA	NA
	SAMN26133738	GCA_024589955	Cherny KE, Muscat EB, Balaji A, Mukherjee J, Ozer EA, Angarone MP, Hauser AR, Sichel JS, Amponsah E, Kociolek LK. Association between Clostridium innocuum and antibiotic-associated diarrhea in adults and children: A cross-sectional study and comparative genomics analysis. Clin Infect Dis. 2022 Jun 20:ciac483. doi: 10.1093/cid/ciac483. Epub ahead of print. PMID: 35724319.	PRJNA606345	human	fecal	NA	NA	NA	NA	NA	clade_1	NA	NA	NA	NA	NA	NA	NA	NA	NA	NA	NA	NA	NA	NA	NA	NA	NA	NA	NA	NA	NA
	SAMN26133741	GCA_024589935	Cherny KE, Muscat EB, Balaji A, Mukherjee J, Ozer EA, Angarone MP, Hauser AR, Sichel JS, Amponsah E, Kociolek LK. Association between Clostridium innocuum and antibiotic-associated diarrhea in adults and children: A cross-sectional study and comparative genomics analysis. Clin Infect Dis. 2022 Jun 20:ciac483. doi: 10.1093/cid/ciac483. Epub ahead of print. PMID: 35724319.	PRJNA606345	human	fecal	NA	NA	NA	NA	NA	clade_1	NA	NA	NA	NA	NA	NA	NA	NA	NA	NA	NA	NA	NA	NA	NA	NA	NA	NA	NA	NA	NA
	SAMN26133743	GCA_024589905	Cherny KE, Muscat EB, Balaji A, Mukherjee J, Ozer EA, Angarone MP, Hauser AR, Sichel JS, Amponsah E, Kociolek LK. Association between Clostridium innocuum and antibiotic-associated diarrhea in adults and children: A cross-sectional study and comparative genomics analysis. Clin Infect Dis. 2022 Jun 20:ciac483. doi: 10.1093/cid/ciac483. Epub ahead of print. PMID: 35724319.	PRJNA606345	human	fecal	NA	NA	NA	NA	NA	clade_1	NA	NA	NA	NA	NA	NA	NA	NA	NA	NA	NA	NA	NA	NA	NA	NA	NA	NA	NA	NA	NA
	SAMN26133742	GCA_024589895	Cherny KE, Muscat EB, Balaji A, Mukherjee J, Ozer EA, Angarone MP, Hauser AR, Sichel JS, Amponsah E, Kociolek LK. Association between Clostridium innocuum and antibiotic-associated diarrhea in adults and children: A cross-sectional study and comparative genomics analysis. Clin Infect Dis. 2022 Jun 20:ciac483. doi: 10.1093/cid/ciac483. Epub ahead of print. PMID: 35724319.	PRJNA606345	human	fecal	NA	NA	NA	NA	NA	clade_1	NA	NA	NA	NA	NA	NA	NA	NA	NA	NA	NA	NA	NA	NA	NA	NA	NA	NA	NA	NA	NA
	SAMN26133748	GCA_024589875	Cherny KE, Muscat EB, Balaji A, Mukherjee J, Ozer EA, Angarone MP, Hauser AR, Sichel JS, Amponsah E, Kociolek LK. Association between Clostridium innocuum and antibiotic-associated diarrhea in adults and children: A cross-sectional study and comparative genomics analysis. Clin Infect Dis. 2022 Jun 20:ciac483. doi: 10.1093/cid/ciac483. Epub ahead of print. PMID: 35724319.	PRJNA606345	human	fecal	NA	NA	NA	NA	NA	clade_1	NA	NA	NA	NA	NA	NA	NA	NA	NA	NA	NA	NA	NA	NA	NA	NA	NA	NA	NA	NA	NA
	SAMN26133632	GCA_024592555	Cherny KE, Muscat EB, Balaji A, Mukherjee J, Ozer EA, Angarone MP, Hauser AR, Sichel JS, Amponsah E, Kociolek LK. Association between Clostridium innocuum and antibiotic-associated diarrhea in adults and children: A cross-sectional study and comparative genomics analysis. Clin Infect Dis. 2022 Jun 20:ciac483. doi: 10.1093/cid/ciac483. Epub ahead of print. PMID: 35724319.	PRJNA606345	human	fecal	NA	NA	NA	NA	NA	clade_1	NA	NA	NA	NA	NA	NA	NA	NA	NA	NA	NA	NA	NA	NA	NA	NA	NA	NA	NA	NA	NA
	SAMN26133634	GCA_024592535	Cherny KE, Muscat EB, Balaji A, Mukherjee J, Ozer EA, Angarone MP, Hauser AR, Sichel JS, Amponsah E, Kociolek LK. Association between Clostridium innocuum and antibiotic-associated diarrhea in adults and children: A cross-sectional study and comparative genomics analysis. Clin Infect Dis. 2022 Jun 20:ciac483. doi: 10.1093/cid/ciac483. Epub ahead of print. PMID: 35724319.	PRJNA606345	human	fecal	NA	NA	NA	NA	NA	clade_1	NA	NA	NA	NA	NA	NA	NA	NA	NA	NA	NA	NA	NA	NA	NA	NA	NA	NA	NA	NA	NA
	SAMN26133635	GCA_024592505	Cherny KE, Muscat EB, Balaji A, Mukherjee J, Ozer EA, Angarone MP, Hauser AR, Sichel JS, Amponsah E, Kociolek LK. Association between Clostridium innocuum and antibiotic-associated diarrhea in adults and children: A cross-sectional study and comparative genomics analysis. Clin Infect Dis. 2022 Jun 20:ciac483. doi: 10.1093/cid/ciac483. Epub ahead of print. PMID: 35724319.	PRJNA606345	human	fecal	NA	NA	NA	NA	NA	clade_2	NA	NA	NA	NA	NA	NA	NA	NA	NA	NA	NA	NA	NA	NA	NA	NA	NA	NA	NA	NA	NA
	SAMN26133637	GCA_024592495	Cherny KE, Muscat EB, Balaji A, Mukherjee J, Ozer EA, Angarone MP, Hauser AR, Sichel JS, Amponsah E, Kociolek LK. Association between Clostridium innocuum and antibiotic-associated diarrhea in adults and children: A cross-sectional study and comparative genomics analysis. Clin Infect Dis. 2022 Jun 20:ciac483. doi: 10.1093/cid/ciac483. Epub ahead of print. PMID: 35724319.	PRJNA606345	human	fecal	NA	NA	NA	NA	NA	clade_4	NA	NA	NA	NA	NA	NA	NA	NA	NA	NA	NA	NA	NA	NA	NA	NA	NA	NA	NA	NA	NA
	SAMN26133641	GCA_024592475	Cherny KE, Muscat EB, Balaji A, Mukherjee J, Ozer EA, Angarone MP, Hauser AR, Sichel JS, Amponsah E, Kociolek LK. Association between Clostridium innocuum and antibiotic-associated diarrhea in adults and children: A cross-sectional study and comparative genomics analysis. Clin Infect Dis. 2022 Jun 20:ciac483. doi: 10.1093/cid/ciac483. Epub ahead of print. PMID: 35724319.	PRJNA606345	human	fecal	NA	NA	NA	NA	NA	clade_1	NA	NA	NA	NA	NA	NA	NA	NA	NA	NA	NA	NA	NA	NA	NA	NA	NA	NA	NA	NA	NA
	SAMN26133643	GCA_024592455	Cherny KE, Muscat EB, Balaji A, Mukherjee J, Ozer EA, Angarone MP, Hauser AR, Sichel JS, Amponsah E, Kociolek LK. Association between Clostridium innocuum and antibiotic-associated diarrhea in adults and children: A cross-sectional study and comparative genomics analysis. Clin Infect Dis. 2022 Jun 20:ciac483. doi: 10.1093/cid/ciac483. Epub ahead of print. PMID: 35724319.	PRJNA606345	human	fecal	NA	NA	NA	NA	NA	clade_4	NA	NA	NA	NA	NA	NA	NA	NA	NA	NA	NA	NA	NA	NA	NA	NA	NA	NA	NA	NA	NA
	SAMN26133644	GCA_024592425	Cherny KE, Muscat EB, Balaji A, Mukherjee J, Ozer EA, Angarone MP, Hauser AR, Sichel JS, Amponsah E, Kociolek LK. Association between Clostridium innocuum and antibiotic-associated diarrhea in adults and children: A cross-sectional study and comparative genomics analysis. Clin Infect Dis. 2022 Jun 20:ciac483. doi: 10.1093/cid/ciac483. Epub ahead of print. PMID: 35724319.	PRJNA606345	human	fecal	NA	NA	NA	NA	NA	clade_2	NA	NA	NA	NA	NA	NA	NA	NA	NA	NA	NA	NA	NA	NA	NA	NA	NA	NA	NA	NA	NA
	SAMN26133655	GCA_024592415	Cherny KE, Muscat EB, Balaji A, Mukherjee J, Ozer EA, Angarone MP, Hauser AR, Sichel JS, Amponsah E, Kociolek LK. Association between Clostridium innocuum and antibiotic-associated diarrhea in adults and children: A cross-sectional study and comparative genomics analysis. Clin Infect Dis. 2022 Jun 20:ciac483. doi: 10.1093/cid/ciac483. Epub ahead of print. PMID: 35724319.	PRJNA606345	human	fecal	NA	NA	NA	NA	NA	clade_4	NA	NA	NA	NA	NA	NA	NA	NA	NA	NA	NA	NA	NA	NA	NA	NA	NA	NA	NA	NA	NA
	SAMN26133648	GCA_024592355	Cherny KE, Muscat EB, Balaji A, Mukherjee J, Ozer EA, Angarone MP, Hauser AR, Sichel JS, Amponsah E, Kociolek LK. Association between Clostridium innocuum and antibiotic-associated diarrhea in adults and children: A cross-sectional study and comparative genomics analysis. Clin Infect Dis. 2022 Jun 20:ciac483. doi: 10.1093/cid/ciac483. Epub ahead of print. PMID: 35724319.	PRJNA606345	human	fecal	NA	NA	NA	NA	NA	clade_1	NA	NA	NA	NA	NA	NA	NA	NA	NA	NA	NA	NA	NA	NA	NA	NA	NA	NA	NA	NA	NA
	SAMN26133650	GCA_024592375	Cherny KE, Muscat EB, Balaji A, Mukherjee J, Ozer EA, Angarone MP, Hauser AR, Sichel JS, Amponsah E, Kociolek LK. Association between Clostridium innocuum and antibiotic-associated diarrhea in adults and children: A cross-sectional study and comparative genomics analysis. Clin Infect Dis. 2022 Jun 20:ciac483. doi: 10.1093/cid/ciac483. Epub ahead of print. PMID: 35724319.	PRJNA606345	human	fecal	NA	NA	NA	NA	NA	clade_1	NA	NA	NA	NA	NA	NA	NA	NA	NA	NA	NA	NA	NA	NA	NA	NA	NA	NA	NA	NA	NA
	SAMN26133649	GCA_024592365	Cherny KE, Muscat EB, Balaji A, Mukherjee J, Ozer EA, Angarone MP, Hauser AR, Sichel JS, Amponsah E, Kociolek LK. Association between Clostridium innocuum and antibiotic-associated diarrhea in adults and children: A cross-sectional study and comparative genomics analysis. Clin Infect Dis. 2022 Jun 20:ciac483. doi: 10.1093/cid/ciac483. Epub ahead of print. PMID: 35724319.	PRJNA606345	human	fecal	NA	NA	NA	NA	NA	clade_1	NA	NA	NA	NA	NA	NA	NA	NA	NA	NA	NA	NA	NA	NA	NA	NA	NA	NA	NA	NA	NA
	SAMN26133654	GCA_024592335	Cherny KE, Muscat EB, Balaji A, Mukherjee J, Ozer EA, Angarone MP, Hauser AR, Sichel JS, Amponsah E, Kociolek LK. Association between Clostridium innocuum and antibiotic-associated diarrhea in adults and children: A cross-sectional study and comparative genomics analysis. Clin Infect Dis. 2022 Jun 20:ciac483. doi: 10.1093/cid/ciac483. Epub ahead of print. PMID: 35724319.	PRJNA606345	human	fecal	NA	NA	NA	NA	NA	clade_1	NA	NA	NA	NA	NA	NA	NA	NA	NA	NA	NA	NA	NA	NA	NA	NA	NA	NA	NA	NA	NA
	SAMN26133656	GCA_024592305	Cherny KE, Muscat EB, Balaji A, Mukherjee J, Ozer EA, Angarone MP, Hauser AR, Sichel JS, Amponsah E, Kociolek LK. Association between Clostridium innocuum and antibiotic-associated diarrhea in adults and children: A cross-sectional study and comparative genomics analysis. Clin Infect Dis. 2022 Jun 20:ciac483. doi: 10.1093/cid/ciac483. Epub ahead of print. PMID: 35724319.	PRJNA606345	human	fecal	NA	NA	NA	NA	NA	clade_1	NA	NA	NA	NA	NA	NA	NA	NA	NA	NA	NA	NA	NA	NA	NA	NA	NA	NA	NA	NA	NA
	SAMN26133661	GCA_024592285	Cherny KE, Muscat EB, Balaji A, Mukherjee J, Ozer EA, Angarone MP, Hauser AR, Sichel JS, Amponsah E, Kociolek LK. Association between Clostridium innocuum and antibiotic-associated diarrhea in adults and children: A cross-sectional study and comparative genomics analysis. Clin Infect Dis. 2022 Jun 20:ciac483. doi: 10.1093/cid/ciac483. Epub ahead of print. PMID: 35724319.	PRJNA606345	human	fecal	NA	NA	NA	NA	NA	clade_1	NA	NA	NA	NA	NA	NA	NA	NA	NA	NA	NA	NA	NA	NA	NA	NA	NA	NA	NA	NA	NA
	SAMN26133657	GCA_024592275	Cherny KE, Muscat EB, Balaji A, Mukherjee J, Ozer EA, Angarone MP, Hauser AR, Sichel JS, Amponsah E, Kociolek LK. Association between Clostridium innocuum and antibiotic-associated diarrhea in adults and children: A cross-sectional study and comparative genomics analysis. Clin Infect Dis. 2022 Jun 20:ciac483. doi: 10.1093/cid/ciac483. Epub ahead of print. PMID: 35724319.	PRJNA606345	human	fecal	NA	NA	NA	NA	NA	clade_1	NA	NA	NA	NA	NA	NA	NA	NA	NA	NA	NA	NA	NA	NA	NA	NA	NA	NA	NA	NA	NA
	SAMN26133658	GCA_024592255	Cherny KE, Muscat EB, Balaji A, Mukherjee J, Ozer EA, Angarone MP, Hauser AR, Sichel JS, Amponsah E, Kociolek LK. Association between Clostridium innocuum and antibiotic-associated diarrhea in adults and children: A cross-sectional study and comparative genomics analysis. Clin Infect Dis. 2022 Jun 20:ciac483. doi: 10.1093/cid/ciac483. Epub ahead of print. PMID: 35724319.	PRJNA606345	human	fecal	NA	NA	NA	NA	NA	clade_2	NA	NA	NA	NA	NA	NA	NA	NA	NA	NA	NA	NA	NA	NA	NA	NA	NA	NA	NA	NA	NA
	SAMN26133662	GCA_024592235	Cherny KE, Muscat EB, Balaji A, Mukherjee J, Ozer EA, Angarone MP, Hauser AR, Sichel JS, Amponsah E, Kociolek LK. Association between Clostridium innocuum and antibiotic-associated diarrhea in adults and children: A cross-sectional study and comparative genomics analysis. Clin Infect Dis. 2022 Jun 20:ciac483. doi: 10.1093/cid/ciac483. Epub ahead of print. PMID: 35724319.	PRJNA606345	human	fecal	NA	NA	NA	NA	NA	clade_1	NA	NA	NA	NA	NA	NA	NA	NA	NA	NA	NA	NA	NA	NA	NA	NA	NA	NA	NA	NA	NA
	SAMN26133667	GCA_024592215	Cherny KE, Muscat EB, Balaji A, Mukherjee J, Ozer EA, Angarone MP, Hauser AR, Sichel JS, Amponsah E, Kociolek LK. Association between Clostridium innocuum and antibiotic-associated diarrhea in adults and children: A cross-sectional study and comparative genomics analysis. Clin Infect Dis. 2022 Jun 20:ciac483. doi: 10.1093/cid/ciac483. Epub ahead of print. PMID: 35724319.	PRJNA606345	human	fecal	NA	NA	NA	NA	NA	clade_1	NA	NA	NA	NA	NA	NA	NA	NA	NA	NA	NA	NA	NA	NA	NA	NA	NA	NA	NA	NA	NA
	SAMN26133664	GCA_024592175	Cherny KE, Muscat EB, Balaji A, Mukherjee J, Ozer EA, Angarone MP, Hauser AR, Sichel JS, Amponsah E, Kociolek LK. Association between Clostridium innocuum and antibiotic-associated diarrhea in adults and children: A cross-sectional study and comparative genomics analysis. Clin Infect Dis. 2022 Jun 20:ciac483. doi: 10.1093/cid/ciac483. Epub ahead of print. PMID: 35724319.	PRJNA606345	human	fecal	NA	NA	NA	NA	NA	clade_1	NA	NA	NA	NA	NA	NA	NA	NA	NA	NA	NA	NA	NA	NA	NA	NA	NA	NA	NA	NA	NA
	SAMN26133665	GCA_024592165	Cherny KE, Muscat EB, Balaji A, Mukherjee J, Ozer EA, Angarone MP, Hauser AR, Sichel JS, Amponsah E, Kociolek LK. Association between Clostridium innocuum and antibiotic-associated diarrhea in adults and children: A cross-sectional study and comparative genomics analysis. Clin Infect Dis. 2022 Jun 20:ciac483. doi: 10.1093/cid/ciac483. Epub ahead of print. PMID: 35724319.	PRJNA606345	human	fecal	NA	NA	NA	NA	NA	clade_1	NA	NA	NA	NA	NA	NA	NA	NA	NA	NA	NA	NA	NA	NA	NA	NA	NA	NA	NA	NA	NA
	SAMN26133663	GCA_024592155	Cherny KE, Muscat EB, Balaji A, Mukherjee J, Ozer EA, Angarone MP, Hauser AR, Sichel JS, Amponsah E, Kociolek LK. Association between Clostridium innocuum and antibiotic-associated diarrhea in adults and children: A cross-sectional study and comparative genomics analysis. Clin Infect Dis. 2022 Jun 20:ciac483. doi: 10.1093/cid/ciac483. Epub ahead of print. PMID: 35724319.	PRJNA606345	human	fecal	NA	NA	NA	NA	NA	clade_1	NA	NA	NA	NA	NA	NA	NA	NA	NA	NA	NA	NA	NA	NA	NA	NA	NA	NA	NA	NA	NA
	SAMN26133666	GCA_024592135	Cherny KE, Muscat EB, Balaji A, Mukherjee J, Ozer EA, Angarone MP, Hauser AR, Sichel JS, Amponsah E, Kociolek LK. Association between Clostridium innocuum and antibiotic-associated diarrhea in adults and children: A cross-sectional study and comparative genomics analysis. Clin Infect Dis. 2022 Jun 20:ciac483. doi: 10.1093/cid/ciac483. Epub ahead of print. PMID: 35724319.	PRJNA606345	human	fecal	NA	NA	NA	NA	NA	clade_3	NA	NA	NA	NA	NA	NA	NA	NA	NA	NA	NA	NA	NA	NA	NA	NA	NA	NA	NA	NA	NA
	SAMN26133668	GCA_024592085	Cherny KE, Muscat EB, Balaji A, Mukherjee J, Ozer EA, Angarone MP, Hauser AR, Sichel JS, Amponsah E, Kociolek LK. Association between Clostridium innocuum and antibiotic-associated diarrhea in adults and children: A cross-sectional study and comparative genomics analysis. Clin Infect Dis. 2022 Jun 20:ciac483. doi: 10.1093/cid/ciac483. Epub ahead of print. PMID: 35724319.	PRJNA606345	human	fecal	NA	NA	NA	NA	NA	clade_1	NA	NA	NA	NA	NA	NA	NA	NA	NA	NA	NA	NA	NA	NA	NA	NA	NA	NA	NA	NA	NA
	SAMN26133678	GCA_024592115	Cherny KE, Muscat EB, Balaji A, Mukherjee J, Ozer EA, Angarone MP, Hauser AR, Sichel JS, Amponsah E, Kociolek LK. Association between Clostridium innocuum and antibiotic-associated diarrhea in adults and children: A cross-sectional study and comparative genomics analysis. Clin Infect Dis. 2022 Jun 20:ciac483. doi: 10.1093/cid/ciac483. Epub ahead of print. PMID: 35724319.	PRJNA606345	human	fecal	NA	NA	NA	NA	NA	clade_4	NA	NA	NA	NA	NA	NA	NA	NA	NA	NA	NA	NA	NA	NA	NA	NA	NA	NA	NA	NA	NA
	SAMN26133669	GCA_024592065	Cherny KE, Muscat EB, Balaji A, Mukherjee J, Ozer EA, Angarone MP, Hauser AR, Sichel JS, Amponsah E, Kociolek LK. Association between Clostridium innocuum and antibiotic-associated diarrhea in adults and children: A cross-sectional study and comparative genomics analysis. Clin Infect Dis. 2022 Jun 20:ciac483. doi: 10.1093/cid/ciac483. Epub ahead of print. PMID: 35724319.	PRJNA606345	human	fecal	NA	NA	NA	NA	NA	clade_4	NA	NA	NA	NA	NA	NA	NA	NA	NA	NA	NA	NA	NA	NA	NA	NA	NA	NA	NA	NA	NA
	SAMN26133670	GCA_024592055	Cherny KE, Muscat EB, Balaji A, Mukherjee J, Ozer EA, Angarone MP, Hauser AR, Sichel JS, Amponsah E, Kociolek LK. Association between Clostridium innocuum and antibiotic-associated diarrhea in adults and children: A cross-sectional study and comparative genomics analysis. Clin Infect Dis. 2022 Jun 20:ciac483. doi: 10.1093/cid/ciac483. Epub ahead of print. PMID: 35724319.	PRJNA606345	human	fecal	NA	NA	NA	NA	NA	clade_1	NA	NA	NA	NA	NA	NA	NA	NA	NA	NA	NA	NA	NA	NA	NA	NA	NA	NA	NA	NA	NA
	SAMN26133671	GCA_024592035	Cherny KE, Muscat EB, Balaji A, Mukherjee J, Ozer EA, Angarone MP, Hauser AR, Sichel JS, Amponsah E, Kociolek LK. Association between Clostridium innocuum and antibiotic-associated diarrhea in adults and children: A cross-sectional study and comparative genomics analysis. Clin Infect Dis. 2022 Jun 20:ciac483. doi: 10.1093/cid/ciac483. Epub ahead of print. PMID: 35724319.	PRJNA606345	human	fecal	NA	NA	NA	NA	NA	clade_2	NA	NA	NA	NA	NA	NA	NA	NA	NA	NA	NA	NA	NA	NA	NA	NA	NA	NA	NA	NA	NA
	SAMN26133675	GCA_024592015	Cherny KE, Muscat EB, Balaji A, Mukherjee J, Ozer EA, Angarone MP, Hauser AR, Sichel JS, Amponsah E, Kociolek LK. Association between Clostridium innocuum and antibiotic-associated diarrhea in adults and children: A cross-sectional study and comparative genomics analysis. Clin Infect Dis. 2022 Jun 20:ciac483. doi: 10.1093/cid/ciac483. Epub ahead of print. PMID: 35724319.	PRJNA606345	human	fecal	NA	NA	NA	NA	NA	clade_1	NA	NA	NA	NA	NA	NA	NA	NA	NA	NA	NA	NA	NA	NA	NA	NA	NA	NA	NA	NA	NA
	SAMN26133676	GCA_024591975	Cherny KE, Muscat EB, Balaji A, Mukherjee J, Ozer EA, Angarone MP, Hauser AR, Sichel JS, Amponsah E, Kociolek LK. Association between Clostridium innocuum and antibiotic-associated diarrhea in adults and children: A cross-sectional study and comparative genomics analysis. Clin Infect Dis. 2022 Jun 20:ciac483. doi: 10.1093/cid/ciac483. Epub ahead of print. PMID: 35724319.	PRJNA606345	human	fecal	NA	NA	NA	NA	NA	clade_1	NA	NA	NA	NA	NA	NA	NA	NA	NA	NA	NA	NA	NA	NA	NA	NA	NA	NA	NA	NA	NA
	SAMN26133680	GCA_024591985	Cherny KE, Muscat EB, Balaji A, Mukherjee J, Ozer EA, Angarone MP, Hauser AR, Sichel JS, Amponsah E, Kociolek LK. Association between Clostridium innocuum and antibiotic-associated diarrhea in adults and children: A cross-sectional study and comparative genomics analysis. Clin Infect Dis. 2022 Jun 20:ciac483. doi: 10.1093/cid/ciac483. Epub ahead of print. PMID: 35724319.	PRJNA606345	human	fecal	NA	NA	NA	NA	NA	clade_1	NA	NA	NA	NA	NA	NA	NA	NA	NA	NA	NA	NA	NA	NA	NA	NA	NA	NA	NA	NA	NA
	SAMN26133677	GCA_024591955	Cherny KE, Muscat EB, Balaji A, Mukherjee J, Ozer EA, Angarone MP, Hauser AR, Sichel JS, Amponsah E, Kociolek LK. Association between Clostridium innocuum and antibiotic-associated diarrhea in adults and children: A cross-sectional study and comparative genomics analysis. Clin Infect Dis. 2022 Jun 20:ciac483. doi: 10.1093/cid/ciac483. Epub ahead of print. PMID: 35724319.	PRJNA606345	human	fecal	NA	NA	NA	NA	NA	clade_1	NA	NA	NA	NA	NA	NA	NA	NA	NA	NA	NA	NA	NA	NA	NA	NA	NA	NA	NA	NA	NA
	SAMN26133681	GCA_024591935	Cherny KE, Muscat EB, Balaji A, Mukherjee J, Ozer EA, Angarone MP, Hauser AR, Sichel JS, Amponsah E, Kociolek LK. Association between Clostridium innocuum and antibiotic-associated diarrhea in adults and children: A cross-sectional study and comparative genomics analysis. Clin Infect Dis. 2022 Jun 20:ciac483. doi: 10.1093/cid/ciac483. Epub ahead of print. PMID: 35724319.	PRJNA606345	human	fecal	NA	NA	NA	NA	NA	clade_1	NA	NA	NA	NA	NA	NA	NA	NA	NA	NA	NA	NA	NA	NA	NA	NA	NA	NA	NA	NA	NA
	SAMN26133686	GCA_024591855	Cherny KE, Muscat EB, Balaji A, Mukherjee J, Ozer EA, Angarone MP, Hauser AR, Sichel JS, Amponsah E, Kociolek LK. Association between Clostridium innocuum and antibiotic-associated diarrhea in adults and children: A cross-sectional study and comparative genomics analysis. Clin Infect Dis. 2022 Jun 20:ciac483. doi: 10.1093/cid/ciac483. Epub ahead of print. PMID: 35724319.	PRJNA606345	human	fecal	NA	NA	NA	NA	NA	clade_1	NA	NA	NA	NA	NA	NA	NA	NA	NA	NA	NA	NA	NA	NA	NA	NA	NA	NA	NA	NA	NA
	SAMN26133691	GCA_024591885	Cherny KE, Muscat EB, Balaji A, Mukherjee J, Ozer EA, Angarone MP, Hauser AR, Sichel JS, Amponsah E, Kociolek LK. Association between Clostridium innocuum and antibiotic-associated diarrhea in adults and children: A cross-sectional study and comparative genomics analysis. Clin Infect Dis. 2022 Jun 20:ciac483. doi: 10.1093/cid/ciac483. Epub ahead of print. PMID: 35724319.	PRJNA606345	human	fecal	NA	NA	NA	NA	NA	clade_1	NA	NA	NA	NA	NA	NA	NA	NA	NA	NA	NA	NA	NA	NA	NA	NA	NA	NA	NA	NA	NA
	SAMN26133685	GCA_024591875	Cherny KE, Muscat EB, Balaji A, Mukherjee J, Ozer EA, Angarone MP, Hauser AR, Sichel JS, Amponsah E, Kociolek LK. Association between Clostridium innocuum and antibiotic-associated diarrhea in adults and children: A cross-sectional study and comparative genomics analysis. Clin Infect Dis. 2022 Jun 20:ciac483. doi: 10.1093/cid/ciac483. Epub ahead of print. PMID: 35724319.	PRJNA606345	human	fecal	NA	NA	NA	NA	NA	clade_1	NA	NA	NA	NA	NA	NA	NA	NA	NA	NA	NA	NA	NA	NA	NA	NA	NA	NA	NA	NA	NA
	SAMN26133689	GCA_024591865	Cherny KE, Muscat EB, Balaji A, Mukherjee J, Ozer EA, Angarone MP, Hauser AR, Sichel JS, Amponsah E, Kociolek LK. Association between Clostridium innocuum and antibiotic-associated diarrhea in adults and children: A cross-sectional study and comparative genomics analysis. Clin Infect Dis. 2022 Jun 20:ciac483. doi: 10.1093/cid/ciac483. Epub ahead of print. PMID: 35724319.	PRJNA606345	human	fecal	NA	NA	NA	NA	NA	clade_3	NA	NA	NA	NA	NA	NA	NA	NA	NA	NA	NA	NA	NA	NA	NA	NA	NA	NA	NA	NA	NA
	SAMN26133690	GCA_024591835	Cherny KE, Muscat EB, Balaji A, Mukherjee J, Ozer EA, Angarone MP, Hauser AR, Sichel JS, Amponsah E, Kociolek LK. Association between Clostridium innocuum and antibiotic-associated diarrhea in adults and children: A cross-sectional study and comparative genomics analysis. Clin Infect Dis. 2022 Jun 20:ciac483. doi: 10.1093/cid/ciac483. Epub ahead of print. PMID: 35724319.	PRJNA606345	human	fecal	NA	NA	NA	NA	NA	clade_1	NA	NA	NA	NA	NA	NA	NA	NA	NA	NA	NA	NA	NA	NA	NA	NA	NA	NA	NA	NA	NA
	SAMN26133692	GCA_024591815	Cherny KE, Muscat EB, Balaji A, Mukherjee J, Ozer EA, Angarone MP, Hauser AR, Sichel JS, Amponsah E, Kociolek LK. Association between Clostridium innocuum and antibiotic-associated diarrhea in adults and children: A cross-sectional study and comparative genomics analysis. Clin Infect Dis. 2022 Jun 20:ciac483. doi: 10.1093/cid/ciac483. Epub ahead of print. PMID: 35724319.	PRJNA606345	human	fecal	NA	NA	NA	NA	NA	clade_1	NA	NA	NA	NA	NA	NA	NA	NA	NA	NA	NA	NA	NA	NA	NA	NA	NA	NA	NA	NA	NA
	SAMN26133694	GCA_024591795	Cherny KE, Muscat EB, Balaji A, Mukherjee J, Ozer EA, Angarone MP, Hauser AR, Sichel JS, Amponsah E, Kociolek LK. Association between Clostridium innocuum and antibiotic-associated diarrhea in adults and children: A cross-sectional study and comparative genomics analysis. Clin Infect Dis. 2022 Jun 20:ciac483. doi: 10.1093/cid/ciac483. Epub ahead of print. PMID: 35724319.	PRJNA606345	human	fecal	NA	NA	NA	NA	NA	clade_4	NA	NA	NA	NA	NA	NA	NA	NA	NA	NA	NA	NA	NA	NA	NA	NA	NA	NA	NA	NA	NA
	SAMN26133702	GCA_024591745	Cherny KE, Muscat EB, Balaji A, Mukherjee J, Ozer EA, Angarone MP, Hauser AR, Sichel JS, Amponsah E, Kociolek LK. Association between Clostridium innocuum and antibiotic-associated diarrhea in adults and children: A cross-sectional study and comparative genomics analysis. Clin Infect Dis. 2022 Jun 20:ciac483. doi: 10.1093/cid/ciac483. Epub ahead of print. PMID: 35724319.	PRJNA606345	human	fecal	NA	NA	NA	NA	NA	clade_1	NA	NA	NA	NA	NA	NA	NA	NA	NA	NA	NA	NA	NA	NA	NA	NA	NA	NA	NA	NA	NA
	SAMN26133700	GCA_024591755	Cherny KE, Muscat EB, Balaji A, Mukherjee J, Ozer EA, Angarone MP, Hauser AR, Sichel JS, Amponsah E, Kociolek LK. Association between Clostridium innocuum and antibiotic-associated diarrhea in adults and children: A cross-sectional study and comparative genomics analysis. Clin Infect Dis. 2022 Jun 20:ciac483. doi: 10.1093/cid/ciac483. Epub ahead of print. PMID: 35724319.	PRJNA606345	human	fecal	NA	NA	NA	NA	NA	clade_1	NA	NA	NA	NA	NA	NA	NA	NA	NA	NA	NA	NA	NA	NA	NA	NA	NA	NA	NA	NA	NA
	SAMN26133703	GCA_024591735	Cherny KE, Muscat EB, Balaji A, Mukherjee J, Ozer EA, Angarone MP, Hauser AR, Sichel JS, Amponsah E, Kociolek LK. Association between Clostridium innocuum and antibiotic-associated diarrhea in adults and children: A cross-sectional study and comparative genomics analysis. Clin Infect Dis. 2022 Jun 20:ciac483. doi: 10.1093/cid/ciac483. Epub ahead of print. PMID: 35724319.	PRJNA606345	human	fecal	NA	NA	NA	NA	NA	clade_3	NA	NA	NA	NA	NA	NA	NA	NA	NA	NA	NA	NA	NA	NA	NA	NA	NA	NA	NA	NA	NA
	SAMN26133701	GCA_024591715	Cherny KE, Muscat EB, Balaji A, Mukherjee J, Ozer EA, Angarone MP, Hauser AR, Sichel JS, Amponsah E, Kociolek LK. Association between Clostridium innocuum and antibiotic-associated diarrhea in adults and children: A cross-sectional study and comparative genomics analysis. Clin Infect Dis. 2022 Jun 20:ciac483. doi: 10.1093/cid/ciac483. Epub ahead of print. PMID: 35724319.	PRJNA606345	human	fecal	NA	NA	NA	NA	NA	clade_1	NA	NA	NA	NA	NA	NA	NA	NA	NA	NA	NA	NA	NA	NA	NA	NA	NA	NA	NA	NA	NA
	SAMN26133704	GCA_024591695	Cherny KE, Muscat EB, Balaji A, Mukherjee J, Ozer EA, Angarone MP, Hauser AR, Sichel JS, Amponsah E, Kociolek LK. Association between Clostridium innocuum and antibiotic-associated diarrhea in adults and children: A cross-sectional study and comparative genomics analysis. Clin Infect Dis. 2022 Jun 20:ciac483. doi: 10.1093/cid/ciac483. Epub ahead of print. PMID: 35724319.	PRJNA606345	human	fecal	NA	NA	NA	NA	NA	clade_1	NA	NA	NA	NA	NA	NA	NA	NA	NA	NA	NA	NA	NA	NA	NA	NA	NA	NA	NA	NA	NA
	SAMN26133705	GCA_024591665	Cherny KE, Muscat EB, Balaji A, Mukherjee J, Ozer EA, Angarone MP, Hauser AR, Sichel JS, Amponsah E, Kociolek LK. Association between Clostridium innocuum and antibiotic-associated diarrhea in adults and children: A cross-sectional study and comparative genomics analysis. Clin Infect Dis. 2022 Jun 20:ciac483. doi: 10.1093/cid/ciac483. Epub ahead of print. PMID: 35724319.	PRJNA606345	human	fecal	NA	NA	NA	NA	NA	clade_2	NA	NA	NA	NA	NA	NA	NA	NA	NA	NA	NA	NA	NA	NA	NA	NA	NA	NA	NA	NA	NA
	SAMN26133707	GCA_024591655	Cherny KE, Muscat EB, Balaji A, Mukherjee J, Ozer EA, Angarone MP, Hauser AR, Sichel JS, Amponsah E, Kociolek LK. Association between Clostridium innocuum and antibiotic-associated diarrhea in adults and children: A cross-sectional study and comparative genomics analysis. Clin Infect Dis. 2022 Jun 20:ciac483. doi: 10.1093/cid/ciac483. Epub ahead of print. PMID: 35724319.	PRJNA606345	human	fecal	NA	NA	NA	NA	NA	clade_1	NA	NA	NA	NA	NA	NA	NA	NA	NA	NA	NA	NA	NA	NA	NA	NA	NA	NA	NA	NA	NA
	SAMN26133706	GCA_024591625	Cherny KE, Muscat EB, Balaji A, Mukherjee J, Ozer EA, Angarone MP, Hauser AR, Sichel JS, Amponsah E, Kociolek LK. Association between Clostridium innocuum and antibiotic-associated diarrhea in adults and children: A cross-sectional study and comparative genomics analysis. Clin Infect Dis. 2022 Jun 20:ciac483. doi: 10.1093/cid/ciac483. Epub ahead of print. PMID: 35724319.	PRJNA606345	human	fecal	NA	NA	NA	NA	NA	clade_1	NA	NA	NA	NA	NA	NA	NA	NA	NA	NA	NA	NA	NA	NA	NA	NA	NA	NA	NA	NA	NA
	SAMN26133708	GCA_024591615	Cherny KE, Muscat EB, Balaji A, Mukherjee J, Ozer EA, Angarone MP, Hauser AR, Sichel JS, Amponsah E, Kociolek LK. Association between Clostridium innocuum and antibiotic-associated diarrhea in adults and children: A cross-sectional study and comparative genomics analysis. Clin Infect Dis. 2022 Jun 20:ciac483. doi: 10.1093/cid/ciac483. Epub ahead of print. PMID: 35724319.	PRJNA606345	human	fecal	NA	NA	NA	NA	NA	clade_1	NA	NA	NA	NA	NA	NA	NA	NA	NA	NA	NA	NA	NA	NA	NA	NA	NA	NA	NA	NA	NA
	SAMN26133709	GCA_024591595	Cherny KE, Muscat EB, Balaji A, Mukherjee J, Ozer EA, Angarone MP, Hauser AR, Sichel JS, Amponsah E, Kociolek LK. Association between Clostridium innocuum and antibiotic-associated diarrhea in adults and children: A cross-sectional study and comparative genomics analysis. Clin Infect Dis. 2022 Jun 20:ciac483. doi: 10.1093/cid/ciac483. Epub ahead of print. PMID: 35724319.	PRJNA606345	human	fecal	NA	NA	NA	NA	NA	clade_2	NA	NA	NA	NA	NA	NA	NA	NA	NA	NA	NA	NA	NA	NA	NA	NA	NA	NA	NA	NA	NA
	SAMN26133710	GCA_024591545	Cherny KE, Muscat EB, Balaji A, Mukherjee J, Ozer EA, Angarone MP, Hauser AR, Sichel JS, Amponsah E, Kociolek LK. Association between Clostridium innocuum and antibiotic-associated diarrhea in adults and children: A cross-sectional study and comparative genomics analysis. Clin Infect Dis. 2022 Jun 20:ciac483. doi: 10.1093/cid/ciac483. Epub ahead of print. PMID: 35724319.	PRJNA606345	human	fecal	NA	NA	NA	NA	NA	clade_2	NA	NA	NA	NA	NA	NA	NA	NA	NA	NA	NA	NA	NA	NA	NA	NA	NA	NA	NA	NA	NA
	SAMN26133712	GCA_024591565	Cherny KE, Muscat EB, Balaji A, Mukherjee J, Ozer EA, Angarone MP, Hauser AR, Sichel JS, Amponsah E, Kociolek LK. Association between Clostridium innocuum and antibiotic-associated diarrhea in adults and children: A cross-sectional study and comparative genomics analysis. Clin Infect Dis. 2022 Jun 20:ciac483. doi: 10.1093/cid/ciac483. Epub ahead of print. PMID: 35724319.	PRJNA606345	human	fecal	NA	NA	NA	NA	NA	clade_2	NA	NA	NA	NA	NA	NA	NA	NA	NA	NA	NA	NA	NA	NA	NA	NA	NA	NA	NA	NA	NA
	SAMN26133711	GCA_024591535	Cherny KE, Muscat EB, Balaji A, Mukherjee J, Ozer EA, Angarone MP, Hauser AR, Sichel JS, Amponsah E, Kociolek LK. Association between Clostridium innocuum and antibiotic-associated diarrhea in adults and children: A cross-sectional study and comparative genomics analysis. Clin Infect Dis. 2022 Jun 20:ciac483. doi: 10.1093/cid/ciac483. Epub ahead of print. PMID: 35724319.	PRJNA606345	human	fecal	NA	NA	NA	NA	NA	clade_1	NA	NA	NA	NA	NA	NA	NA	NA	NA	NA	NA	NA	NA	NA	NA	NA	NA	NA	NA	NA	NA
	SAMN26133719	GCA_024591505	Cherny KE, Muscat EB, Balaji A, Mukherjee J, Ozer EA, Angarone MP, Hauser AR, Sichel JS, Amponsah E, Kociolek LK. Association between Clostridium innocuum and antibiotic-associated diarrhea in adults and children: A cross-sectional study and comparative genomics analysis. Clin Infect Dis. 2022 Jun 20:ciac483. doi: 10.1093/cid/ciac483. Epub ahead of print. PMID: 35724319.	PRJNA606345	human	fecal	NA	NA	NA	NA	NA	clade_1	NA	NA	NA	NA	NA	NA	NA	NA	NA	NA	NA	NA	NA	NA	NA	NA	NA	NA	NA	NA	NA
	SAMN26133714	GCA_024591495	Cherny KE, Muscat EB, Balaji A, Mukherjee J, Ozer EA, Angarone MP, Hauser AR, Sichel JS, Amponsah E, Kociolek LK. Association between Clostridium innocuum and antibiotic-associated diarrhea in adults and children: A cross-sectional study and comparative genomics analysis. Clin Infect Dis. 2022 Jun 20:ciac483. doi: 10.1093/cid/ciac483. Epub ahead of print. PMID: 35724319.	PRJNA606345	human	fecal	NA	NA	NA	NA	NA	clade_1	NA	NA	NA	NA	NA	NA	NA	NA	NA	NA	NA	NA	NA	NA	NA	NA	NA	NA	NA	NA	NA
	SAMN26133724	GCA_024591415	Cherny KE, Muscat EB, Balaji A, Mukherjee J, Ozer EA, Angarone MP, Hauser AR, Sichel JS, Amponsah E, Kociolek LK. Association between Clostridium innocuum and antibiotic-associated diarrhea in adults and children: A cross-sectional study and comparative genomics analysis. Clin Infect Dis. 2022 Jun 20:ciac483. doi: 10.1093/cid/ciac483. Epub ahead of print. PMID: 35724319.	PRJNA606345	human	fecal	NA	NA	NA	NA	NA	clade_2	NA	NA	NA	NA	NA	NA	NA	NA	NA	NA	NA	NA	NA	NA	NA	NA	NA	NA	NA	NA	NA
	SAMN26133745	GCA_024591445	Cherny KE, Muscat EB, Balaji A, Mukherjee J, Ozer EA, Angarone MP, Hauser AR, Sichel JS, Amponsah E, Kociolek LK. Association between Clostridium innocuum and antibiotic-associated diarrhea in adults and children: A cross-sectional study and comparative genomics analysis. Clin Infect Dis. 2022 Jun 20:ciac483. doi: 10.1093/cid/ciac483. Epub ahead of print. PMID: 35724319.	PRJNA606345	human	fecal	NA	NA	NA	NA	NA	clade_1	NA	NA	NA	NA	NA	NA	NA	NA	NA	NA	NA	NA	NA	NA	NA	NA	NA	NA	NA	NA	NA
	SAMN26133722	GCA_024591435	Cherny KE, Muscat EB, Balaji A, Mukherjee J, Ozer EA, Angarone MP, Hauser AR, Sichel JS, Amponsah E, Kociolek LK. Association between Clostridium innocuum and antibiotic-associated diarrhea in adults and children: A cross-sectional study and comparative genomics analysis. Clin Infect Dis. 2022 Jun 20:ciac483. doi: 10.1093/cid/ciac483. Epub ahead of print. PMID: 35724319.	PRJNA606345	human	fecal	NA	NA	NA	NA	NA	clade_1	NA	NA	NA	NA	NA	NA	NA	NA	NA	NA	NA	NA	NA	NA	NA	NA	NA	NA	NA	NA	NA
	SAMN26133723	GCA_024591405	Cherny KE, Muscat EB, Balaji A, Mukherjee J, Ozer EA, Angarone MP, Hauser AR, Sichel JS, Amponsah E, Kociolek LK. Association between Clostridium innocuum and antibiotic-associated diarrhea in adults and children: A cross-sectional study and comparative genomics analysis. Clin Infect Dis. 2022 Jun 20:ciac483. doi: 10.1093/cid/ciac483. Epub ahead of print. PMID: 35724319.	PRJNA606345	human	fecal	NA	NA	NA	NA	NA	clade_2	NA	NA	NA	NA	NA	NA	NA	NA	NA	NA	NA	NA	NA	NA	NA	NA	NA	NA	NA	NA	NA
	SAMN26133725	GCA_024591395	Cherny KE, Muscat EB, Balaji A, Mukherjee J, Ozer EA, Angarone MP, Hauser AR, Sichel JS, Amponsah E, Kociolek LK. Association between Clostridium innocuum and antibiotic-associated diarrhea in adults and children: A cross-sectional study and comparative genomics analysis. Clin Infect Dis. 2022 Jun 20:ciac483. doi: 10.1093/cid/ciac483. Epub ahead of print. PMID: 35724319.	PRJNA606345	human	fecal	NA	NA	NA	NA	NA	clade_1	NA	NA	NA	NA	NA	NA	NA	NA	NA	NA	NA	NA	NA	NA	NA	NA	NA	NA	NA	NA	NA
	SAMN26133734	GCA_024591375	Cherny KE, Muscat EB, Balaji A, Mukherjee J, Ozer EA, Angarone MP, Hauser AR, Sichel JS, Amponsah E, Kociolek LK. Association between Clostridium innocuum and antibiotic-associated diarrhea in adults and children: A cross-sectional study and comparative genomics analysis. Clin Infect Dis. 2022 Jun 20:ciac483. doi: 10.1093/cid/ciac483. Epub ahead of print. PMID: 35724319.	PRJNA606345	human	fecal	NA	NA	NA	NA	NA	clade_1	NA	NA	NA	NA	NA	NA	NA	NA	NA	NA	NA	NA	NA	NA	NA	NA	NA	NA	NA	NA	NA
	SAMN26133744	GCA_024591345	Cherny KE, Muscat EB, Balaji A, Mukherjee J, Ozer EA, Angarone MP, Hauser AR, Sichel JS, Amponsah E, Kociolek LK. Association between Clostridium innocuum and antibiotic-associated diarrhea in adults and children: A cross-sectional study and comparative genomics analysis. Clin Infect Dis. 2022 Jun 20:ciac483. doi: 10.1093/cid/ciac483. Epub ahead of print. PMID: 35724319.	PRJNA606345	human	fecal	NA	NA	NA	NA	NA	clade_2	NA	NA	NA	NA	NA	NA	NA	NA	NA	NA	NA	NA	NA	NA	NA	NA	NA	NA	NA	NA	NA
	SAMN26133746	GCA_024591335	Cherny KE, Muscat EB, Balaji A, Mukherjee J, Ozer EA, Angarone MP, Hauser AR, Sichel JS, Amponsah E, Kociolek LK. Association between Clostridium innocuum and antibiotic-associated diarrhea in adults and children: A cross-sectional study and comparative genomics analysis. Clin Infect Dis. 2022 Jun 20:ciac483. doi: 10.1093/cid/ciac483. Epub ahead of print. PMID: 35724319.	PRJNA606345	human	fecal	NA	NA	NA	NA	NA	clade_4	NA	NA	NA	NA	NA	NA	NA	NA	NA	NA	NA	NA	NA	NA	NA	NA	NA	NA	NA	NA	NA
	SAMN26133740	GCA_024591315	Cherny KE, Muscat EB, Balaji A, Mukherjee J, Ozer EA, Angarone MP, Hauser AR, Sichel JS, Amponsah E, Kociolek LK. Association between Clostridium innocuum and antibiotic-associated diarrhea in adults and children: A cross-sectional study and comparative genomics analysis. Clin Infect Dis. 2022 Jun 20:ciac483. doi: 10.1093/cid/ciac483. Epub ahead of print. PMID: 35724319.	PRJNA606345	human	fecal	NA	NA	NA	NA	NA	clade_1	NA	NA	NA	NA	NA	NA	NA	NA	NA	NA	NA	NA	NA	NA	NA	NA	NA	NA	NA	NA	NA
	SAMN26133747	GCA_024591295	Cherny KE, Muscat EB, Balaji A, Mukherjee J, Ozer EA, Angarone MP, Hauser AR, Sichel JS, Amponsah E, Kociolek LK. Association between Clostridium innocuum and antibiotic-associated diarrhea in adults and children: A cross-sectional study and comparative genomics analysis. Clin Infect Dis. 2022 Jun 20:ciac483. doi: 10.1093/cid/ciac483. Epub ahead of print. PMID: 35724319.	PRJNA606345	human	fecal	NA	NA	NA	NA	NA	clade_1	NA	NA	NA	NA	NA	NA	NA	NA	NA	NA	NA	NA	NA	NA	NA	NA	NA	NA	NA	NA	NA
	SAMN26133638	GCA_024591265	Cherny KE, Muscat EB, Balaji A, Mukherjee J, Ozer EA, Angarone MP, Hauser AR, Sichel JS, Amponsah E, Kociolek LK. Association between Clostridium innocuum and antibiotic-associated diarrhea in adults and children: A cross-sectional study and comparative genomics analysis. Clin Infect Dis. 2022 Jun 20:ciac483. doi: 10.1093/cid/ciac483. Epub ahead of print. PMID: 35724319.	PRJNA606345	human	fecal	NA	NA	NA	NA	NA	clade_4	NA	NA	NA	NA	NA	NA	NA	NA	NA	NA	NA	NA	NA	NA	NA	NA	NA	NA	NA	NA	NA
	SAMN26133633	GCA_024591235	Cherny KE, Muscat EB, Balaji A, Mukherjee J, Ozer EA, Angarone MP, Hauser AR, Sichel JS, Amponsah E, Kociolek LK. Association between Clostridium innocuum and antibiotic-associated diarrhea in adults and children: A cross-sectional study and comparative genomics analysis. Clin Infect Dis. 2022 Jun 20:ciac483. doi: 10.1093/cid/ciac483. Epub ahead of print. PMID: 35724319.	PRJNA606345	human	fecal	NA	NA	NA	NA	NA	clade_2	NA	NA	NA	NA	NA	NA	NA	NA	NA	NA	NA	NA	NA	NA	NA	NA	NA	NA	NA	NA	NA
	SAMN26133630	GCA_024591215	Cherny KE, Muscat EB, Balaji A, Mukherjee J, Ozer EA, Angarone MP, Hauser AR, Sichel JS, Amponsah E, Kociolek LK. Association between Clostridium innocuum and antibiotic-associated diarrhea in adults and children: A cross-sectional study and comparative genomics analysis. Clin Infect Dis. 2022 Jun 20:ciac483. doi: 10.1093/cid/ciac483. Epub ahead of print. PMID: 35724319.	PRJNA606345	human	fecal	NA	NA	NA	NA	NA	clade_1	NA	NA	NA	NA	NA	NA	NA	NA	NA	NA	NA	NA	NA	NA	NA	NA	NA	NA	NA	NA	NA
	SAMN26133631	GCA_024591225	Cherny KE, Muscat EB, Balaji A, Mukherjee J, Ozer EA, Angarone MP, Hauser AR, Sichel JS, Amponsah E, Kociolek LK. Association between Clostridium innocuum and antibiotic-associated diarrhea in adults and children: A cross-sectional study and comparative genomics analysis. Clin Infect Dis. 2022 Jun 20:ciac483. doi: 10.1093/cid/ciac483. Epub ahead of print. PMID: 35724319.	PRJNA606345	human	fecal	NA	NA	NA	NA	NA	clade_4	NA	NA	NA	NA	NA	NA	NA	NA	NA	NA	NA	NA	NA	NA	NA	NA	NA	NA	NA	NA	NA
	SAMN26133636	GCA_024591195	Cherny KE, Muscat EB, Balaji A, Mukherjee J, Ozer EA, Angarone MP, Hauser AR, Sichel JS, Amponsah E, Kociolek LK. Association between Clostridium innocuum and antibiotic-associated diarrhea in adults and children: A cross-sectional study and comparative genomics analysis. Clin Infect Dis. 2022 Jun 20:ciac483. doi: 10.1093/cid/ciac483. Epub ahead of print. PMID: 35724319.	PRJNA606345	human	fecal	NA	NA	NA	NA	NA	clade_3	NA	NA	NA	NA	NA	NA	NA	NA	NA	NA	NA	NA	NA	NA	NA	NA	NA	NA	NA	NA	NA
	SAMN26133639	GCA_024591175	Cherny KE, Muscat EB, Balaji A, Mukherjee J, Ozer EA, Angarone MP, Hauser AR, Sichel JS, Amponsah E, Kociolek LK. Association between Clostridium innocuum and antibiotic-associated diarrhea in adults and children: A cross-sectional study and comparative genomics analysis. Clin Infect Dis. 2022 Jun 20:ciac483. doi: 10.1093/cid/ciac483. Epub ahead of print. PMID: 35724319.	PRJNA606345	human	fecal	NA	NA	NA	NA	NA	clade_3	NA	NA	NA	NA	NA	NA	NA	NA	NA	NA	NA	NA	NA	NA	NA	NA	NA	NA	NA	NA	NA
	SAMN26133640	GCA_024591135	Cherny KE, Muscat EB, Balaji A, Mukherjee J, Ozer EA, Angarone MP, Hauser AR, Sichel JS, Amponsah E, Kociolek LK. Association between Clostridium innocuum and antibiotic-associated diarrhea in adults and children: A cross-sectional study and comparative genomics analysis. Clin Infect Dis. 2022 Jun 20:ciac483. doi: 10.1093/cid/ciac483. Epub ahead of print. PMID: 35724319.	PRJNA606345	human	fecal	NA	NA	NA	NA	NA	clade_1	NA	NA	NA	NA	NA	NA	NA	NA	NA	NA	NA	NA	NA	NA	NA	NA	NA	NA	NA	NA	NA
	SAMN26133642	GCA_024591125	Cherny KE, Muscat EB, Balaji A, Mukherjee J, Ozer EA, Angarone MP, Hauser AR, Sichel JS, Amponsah E, Kociolek LK. Association between Clostridium innocuum and antibiotic-associated diarrhea in adults and children: A cross-sectional study and comparative genomics analysis. Clin Infect Dis. 2022 Jun 20:ciac483. doi: 10.1093/cid/ciac483. Epub ahead of print. PMID: 35724319.	PRJNA606345	human	fecal	NA	NA	NA	NA	NA	clade_1	NA	NA	NA	NA	NA	NA	NA	NA	NA	NA	NA	NA	NA	NA	NA	NA	NA	NA	NA	NA	NA
	SAMN26133645	GCA_024591115	Cherny KE, Muscat EB, Balaji A, Mukherjee J, Ozer EA, Angarone MP, Hauser AR, Sichel JS, Amponsah E, Kociolek LK. Association between Clostridium innocuum and antibiotic-associated diarrhea in adults and children: A cross-sectional study and comparative genomics analysis. Clin Infect Dis. 2022 Jun 20:ciac483. doi: 10.1093/cid/ciac483. Epub ahead of print. PMID: 35724319.	PRJNA606345	human	fecal	NA	NA	NA	NA	NA	clade_2	NA	NA	NA	NA	NA	NA	NA	NA	NA	NA	NA	NA	NA	NA	NA	NA	NA	NA	NA	NA	NA
	SAMN26133646	GCA_024591095	Cherny KE, Muscat EB, Balaji A, Mukherjee J, Ozer EA, Angarone MP, Hauser AR, Sichel JS, Amponsah E, Kociolek LK. Association between Clostridium innocuum and antibiotic-associated diarrhea in adults and children: A cross-sectional study and comparative genomics analysis. Clin Infect Dis. 2022 Jun 20:ciac483. doi: 10.1093/cid/ciac483. Epub ahead of print. PMID: 35724319.	PRJNA606345	human	fecal	NA	NA	NA	NA	NA	clade_1	NA	NA	NA	NA	NA	NA	NA	NA	NA	NA	NA	NA	NA	NA	NA	NA	NA	NA	NA	NA	NA
	SAMN26133647	GCA_024591065	Cherny KE, Muscat EB, Balaji A, Mukherjee J, Ozer EA, Angarone MP, Hauser AR, Sichel JS, Amponsah E, Kociolek LK. Association between Clostridium innocuum and antibiotic-associated diarrhea in adults and children: A cross-sectional study and comparative genomics analysis. Clin Infect Dis. 2022 Jun 20:ciac483. doi: 10.1093/cid/ciac483. Epub ahead of print. PMID: 35724319.	PRJNA606345	human	fecal	NA	NA	NA	NA	NA	clade_1	NA	NA	NA	NA	NA	NA	NA	NA	NA	NA	NA	NA	NA	NA	NA	NA	NA	NA	NA	NA	NA
	SAMN26133652	GCA_024591035	Cherny KE, Muscat EB, Balaji A, Mukherjee J, Ozer EA, Angarone MP, Hauser AR, Sichel JS, Amponsah E, Kociolek LK. Association between Clostridium innocuum and antibiotic-associated diarrhea in adults and children: A cross-sectional study and comparative genomics analysis. Clin Infect Dis. 2022 Jun 20:ciac483. doi: 10.1093/cid/ciac483. Epub ahead of print. PMID: 35724319.	PRJNA606345	human	fecal	NA	NA	NA	NA	NA	clade_1	NA	NA	NA	NA	NA	NA	NA	NA	NA	NA	NA	NA	NA	NA	NA	NA	NA	NA	NA	NA	NA
	SAMN26133651	GCA_024591025	Cherny KE, Muscat EB, Balaji A, Mukherjee J, Ozer EA, Angarone MP, Hauser AR, Sichel JS, Amponsah E, Kociolek LK. Association between Clostridium innocuum and antibiotic-associated diarrhea in adults and children: A cross-sectional study and comparative genomics analysis. Clin Infect Dis. 2022 Jun 20:ciac483. doi: 10.1093/cid/ciac483. Epub ahead of print. PMID: 35724319.	PRJNA606345	human	fecal	NA	NA	NA	NA	NA	clade_1	NA	NA	NA	NA	NA	NA	NA	NA	NA	NA	NA	NA	NA	NA	NA	NA	NA	NA	NA	NA	NA
	SAMN26133653	GCA_024591015	Cherny KE, Muscat EB, Balaji A, Mukherjee J, Ozer EA, Angarone MP, Hauser AR, Sichel JS, Amponsah E, Kociolek LK. Association between Clostridium innocuum and antibiotic-associated diarrhea in adults and children: A cross-sectional study and comparative genomics analysis. Clin Infect Dis. 2022 Jun 20:ciac483. doi: 10.1093/cid/ciac483. Epub ahead of print. PMID: 35724319.	PRJNA606345	human	fecal	NA	NA	NA	NA	NA	clade_1	NA	NA	NA	NA	NA	NA	NA	NA	NA	NA	NA	NA	NA	NA	NA	NA	NA	NA	NA	NA	NA
	SAMN26133659	GCA_024590995	Cherny KE, Muscat EB, Balaji A, Mukherjee J, Ozer EA, Angarone MP, Hauser AR, Sichel JS, Amponsah E, Kociolek LK. Association between Clostridium innocuum and antibiotic-associated diarrhea in adults and children: A cross-sectional study and comparative genomics analysis. Clin Infect Dis. 2022 Jun 20:ciac483. doi: 10.1093/cid/ciac483. Epub ahead of print. PMID: 35724319.	PRJNA606345	human	fecal	NA	NA	NA	NA	NA	clade_3	NA	NA	NA	NA	NA	NA	NA	NA	NA	NA	NA	NA	NA	NA	NA	NA	NA	NA	NA	NA	NA
	SAMN26133672	GCA_024590965	Cherny KE, Muscat EB, Balaji A, Mukherjee J, Ozer EA, Angarone MP, Hauser AR, Sichel JS, Amponsah E, Kociolek LK. Association between Clostridium innocuum and antibiotic-associated diarrhea in adults and children: A cross-sectional study and comparative genomics analysis. Clin Infect Dis. 2022 Jun 20:ciac483. doi: 10.1093/cid/ciac483. Epub ahead of print. PMID: 35724319.	PRJNA606345	human	fecal	NA	NA	NA	NA	NA	clade_1	NA	NA	NA	NA	NA	NA	NA	NA	NA	NA	NA	NA	NA	NA	NA	NA	NA	NA	NA	NA	NA
	SAMN26133660	GCA_024590955	Cherny KE, Muscat EB, Balaji A, Mukherjee J, Ozer EA, Angarone MP, Hauser AR, Sichel JS, Amponsah E, Kociolek LK. Association between Clostridium innocuum and antibiotic-associated diarrhea in adults and children: A cross-sectional study and comparative genomics analysis. Clin Infect Dis. 2022 Jun 20:ciac483. doi: 10.1093/cid/ciac483. Epub ahead of print. PMID: 35724319.	PRJNA606345	human	fecal	NA	NA	NA	NA	NA	clade_1	NA	NA	NA	NA	NA	NA	NA	NA	NA	NA	NA	NA	NA	NA	NA	NA	NA	NA	NA	NA	NA
	SAMN26133674	GCA_024590925	Cherny KE, Muscat EB, Balaji A, Mukherjee J, Ozer EA, Angarone MP, Hauser AR, Sichel JS, Amponsah E, Kociolek LK. Association between Clostridium innocuum and antibiotic-associated diarrhea in adults and children: A cross-sectional study and comparative genomics analysis. Clin Infect Dis. 2022 Jun 20:ciac483. doi: 10.1093/cid/ciac483. Epub ahead of print. PMID: 35724319.	PRJNA606345	human	fecal	NA	NA	NA	NA	NA	clade_3	NA	NA	NA	NA	NA	NA	NA	NA	NA	NA	NA	NA	NA	NA	NA	NA	NA	NA	NA	NA	NA
	SAMN26133673	GCA_024590915	Cherny KE, Muscat EB, Balaji A, Mukherjee J, Ozer EA, Angarone MP, Hauser AR, Sichel JS, Amponsah E, Kociolek LK. Association between Clostridium innocuum and antibiotic-associated diarrhea in adults and children: A cross-sectional study and comparative genomics analysis. Clin Infect Dis. 2022 Jun 20:ciac483. doi: 10.1093/cid/ciac483. Epub ahead of print. PMID: 35724319.	PRJNA606345	human	fecal	NA	NA	NA	NA	NA	clade_1	NA	NA	NA	NA	NA	NA	NA	NA	NA	NA	NA	NA	NA	NA	NA	NA	NA	NA	NA	NA	NA
	SAMN26133679	GCA_024590895	Cherny KE, Muscat EB, Balaji A, Mukherjee J, Ozer EA, Angarone MP, Hauser AR, Sichel JS, Amponsah E, Kociolek LK. Association between Clostridium innocuum and antibiotic-associated diarrhea in adults and children: A cross-sectional study and comparative genomics analysis. Clin Infect Dis. 2022 Jun 20:ciac483. doi: 10.1093/cid/ciac483. Epub ahead of print. PMID: 35724319.	PRJNA606345	human	fecal	NA	NA	NA	NA	NA	clade_1	NA	NA	NA	NA	NA	NA	NA	NA	NA	NA	NA	NA	NA	NA	NA	NA	NA	NA	NA	NA	NA
	SAMN26133682	GCA_024590875	Cherny KE, Muscat EB, Balaji A, Mukherjee J, Ozer EA, Angarone MP, Hauser AR, Sichel JS, Amponsah E, Kociolek LK. Association between Clostridium innocuum and antibiotic-associated diarrhea in adults and children: A cross-sectional study and comparative genomics analysis. Clin Infect Dis. 2022 Jun 20:ciac483. doi: 10.1093/cid/ciac483. Epub ahead of print. PMID: 35724319.	PRJNA606345	human	fecal	NA	NA	NA	NA	NA	clade_1	NA	NA	NA	NA	NA	NA	NA	NA	NA	NA	NA	NA	NA	NA	NA	NA	NA	NA	NA	NA	NA
	SAMN26133683	GCA_024590855	Cherny KE, Muscat EB, Balaji A, Mukherjee J, Ozer EA, Angarone MP, Hauser AR, Sichel JS, Amponsah E, Kociolek LK. Association between Clostridium innocuum and antibiotic-associated diarrhea in adults and children: A cross-sectional study and comparative genomics analysis. Clin Infect Dis. 2022 Jun 20:ciac483. doi: 10.1093/cid/ciac483. Epub ahead of print. PMID: 35724319.	PRJNA606345	human	fecal	NA	NA	NA	NA	NA	clade_1	NA	NA	NA	NA	NA	NA	NA	NA	NA	NA	NA	NA	NA	NA	NA	NA	NA	NA	NA	NA	NA
	SAMN26133684	GCA_024590825	Cherny KE, Muscat EB, Balaji A, Mukherjee J, Ozer EA, Angarone MP, Hauser AR, Sichel JS, Amponsah E, Kociolek LK. Association between Clostridium innocuum and antibiotic-associated diarrhea in adults and children: A cross-sectional study and comparative genomics analysis. Clin Infect Dis. 2022 Jun 20:ciac483. doi: 10.1093/cid/ciac483. Epub ahead of print. PMID: 35724319.	PRJNA606345	human	fecal	NA	NA	NA	NA	NA	clade_1	NA	NA	NA	NA	NA	NA	NA	NA	NA	NA	NA	NA	NA	NA	NA	NA	NA	NA	NA	NA	NA
	SAMN26133687	GCA_024590815	Cherny KE, Muscat EB, Balaji A, Mukherjee J, Ozer EA, Angarone MP, Hauser AR, Sichel JS, Amponsah E, Kociolek LK. Association between Clostridium innocuum and antibiotic-associated diarrhea in adults and children: A cross-sectional study and comparative genomics analysis. Clin Infect Dis. 2022 Jun 20:ciac483. doi: 10.1093/cid/ciac483. Epub ahead of print. PMID: 35724319.	PRJNA606345	human	fecal	NA	NA	NA	NA	NA	clade_1	NA	NA	NA	NA	NA	NA	NA	NA	NA	NA	NA	NA	NA	NA	NA	NA	NA	NA	NA	NA	NA
	SAMN26133698	GCA_024590795	Cherny KE, Muscat EB, Balaji A, Mukherjee J, Ozer EA, Angarone MP, Hauser AR, Sichel JS, Amponsah E, Kociolek LK. Association between Clostridium innocuum and antibiotic-associated diarrhea in adults and children: A cross-sectional study and comparative genomics analysis. Clin Infect Dis. 2022 Jun 20:ciac483. doi: 10.1093/cid/ciac483. Epub ahead of print. PMID: 35724319.	PRJNA606345	human	fecal	NA	NA	NA	NA	NA	clade_2	NA	NA	NA	NA	NA	NA	NA	NA	NA	NA	NA	NA	NA	NA	NA	NA	NA	NA	NA	NA	NA
	SAMN26133688	GCA_024590775	Cherny KE, Muscat EB, Balaji A, Mukherjee J, Ozer EA, Angarone MP, Hauser AR, Sichel JS, Amponsah E, Kociolek LK. Association between Clostridium innocuum and antibiotic-associated diarrhea in adults and children: A cross-sectional study and comparative genomics analysis. Clin Infect Dis. 2022 Jun 20:ciac483. doi: 10.1093/cid/ciac483. Epub ahead of print. PMID: 35724319.	PRJNA606345	human	fecal	NA	NA	NA	NA	NA	clade_1	NA	NA	NA	NA	NA	NA	NA	NA	NA	NA	NA	NA	NA	NA	NA	NA	NA	NA	NA	NA	NA
	SAMN26133695	GCA_024590755	Cherny KE, Muscat EB, Balaji A, Mukherjee J, Ozer EA, Angarone MP, Hauser AR, Sichel JS, Amponsah E, Kociolek LK. Association between Clostridium innocuum and antibiotic-associated diarrhea in adults and children: A cross-sectional study and comparative genomics analysis. Clin Infect Dis. 2022 Jun 20:ciac483. doi: 10.1093/cid/ciac483. Epub ahead of print. PMID: 35724319.	PRJNA606345	human	fecal	NA	NA	NA	NA	NA	clade_1	NA	NA	NA	NA	NA	NA	NA	NA	NA	NA	NA	NA	NA	NA	NA	NA	NA	NA	NA	NA	NA
	SAMN26133693	GCA_024590735	Cherny KE, Muscat EB, Balaji A, Mukherjee J, Ozer EA, Angarone MP, Hauser AR, Sichel JS, Amponsah E, Kociolek LK. Association between Clostridium innocuum and antibiotic-associated diarrhea in adults and children: A cross-sectional study and comparative genomics analysis. Clin Infect Dis. 2022 Jun 20:ciac483. doi: 10.1093/cid/ciac483. Epub ahead of print. PMID: 35724319.	PRJNA606345	human	fecal	NA	NA	NA	NA	NA	clade_4	NA	NA	NA	NA	NA	NA	NA	NA	NA	NA	NA	NA	NA	NA	NA	NA	NA	NA	NA	NA	NA
	SAMN26133697	GCA_024590715	Cherny KE, Muscat EB, Balaji A, Mukherjee J, Ozer EA, Angarone MP, Hauser AR, Sichel JS, Amponsah E, Kociolek LK. Association between Clostridium innocuum and antibiotic-associated diarrhea in adults and children: A cross-sectional study and comparative genomics analysis. Clin Infect Dis. 2022 Jun 20:ciac483. doi: 10.1093/cid/ciac483. Epub ahead of print. PMID: 35724319.	PRJNA606345	human	fecal	NA	NA	NA	NA	NA	clade_1	NA	NA	NA	NA	NA	NA	NA	NA	NA	NA	NA	NA	NA	NA	NA	NA	NA	NA	NA	NA	NA
	SAMN26133696	GCA_024590695	Cherny KE, Muscat EB, Balaji A, Mukherjee J, Ozer EA, Angarone MP, Hauser AR, Sichel JS, Amponsah E, Kociolek LK. Association between Clostridium innocuum and antibiotic-associated diarrhea in adults and children: A cross-sectional study and comparative genomics analysis. Clin Infect Dis. 2022 Jun 20:ciac483. doi: 10.1093/cid/ciac483. Epub ahead of print. PMID: 35724319.	PRJNA606345	human	fecal	NA	NA	NA	NA	NA	clade_1	NA	NA	NA	NA	NA	NA	NA	NA	NA	NA	NA	NA	NA	NA	NA	NA	NA	NA	NA	NA	NA
	SAMN26133713	GCA_024590655	Cherny KE, Muscat EB, Balaji A, Mukherjee J, Ozer EA, Angarone MP, Hauser AR, Sichel JS, Amponsah E, Kociolek LK. Association between Clostridium innocuum and antibiotic-associated diarrhea in adults and children: A cross-sectional study and comparative genomics analysis. Clin Infect Dis. 2022 Jun 20:ciac483. doi: 10.1093/cid/ciac483. Epub ahead of print. PMID: 35724319.	PRJNA606345	human	fecal	NA	NA	NA	NA	NA	clade_1	NA	NA	NA	NA	NA	NA	NA	NA	NA	NA	NA	NA	NA	NA	NA	NA	NA	NA	NA	NA	NA
